# Supplementary material for: Analysis of genetic variants in myeloproliferative neoplasms using a 22-gene next-generation sequencing panel
Source: BMC Med Genomics. 2022 Jan 15;15:10. doi: 10.1186/s12920-021-01145-0 (PMC8760696; doi:10.1186/s12920-021-01145-0)
Supplement: Supplementary file 10 — Additional file 10. Amplicon coverage. Sheet 1 shows the genomic sequences covered by each amplicon, whereas Sheet 2 shows the depth-of-coverage per amplicon for each of the samples across the two NGS runs. [file 12920_2021_1145_MOESM10_ESM.xlsx]

## Sheet: Amplicon regions
Genomic sequences covered by each amplicon
Amplicon	Gene	Exon	Chromosome	Start Position	End Position	Sequence
AMPL89573	CSF3R	Exon 18	chr1	36931628	36931886	GAGTGTCTATAAACAACAACAAAAACTGCAAACCAAAAACTAGTTTACAATACTGAAGTTATAGGAAACAAGCACAAAAGGCCATTGGGTGGGGCTGGATGGAGCATGATCTGGTCCTTAAAGTATGCAGATCGCCTGGGAGGCCCAGCCTATGGAGATTGGGAGGAGAGGGAGATGCTGGTGACTGGAGATGGTGAGAGCCTGGGCTG
AMPL89551	CSF3R	Exon 17	chr1	36931865	36932118	CCCTCCCCTCTTCTCCAGCTAGCTCAGGCCTTTAAGAGGCAGGCCCAAGAAGGGAACCCCAGGAAGCCCTAGAAGCTCCCCAGCGCCTCCATCCCATGGACCCGGATCCCCTGCAGGAGGGGGAAGTTGAGCAGTGGCCCAAAGACACAGTCGTCCTCCTGGCTTGGGGCTGGGGTTACCAGGGTCCCCAAGGGGCTGGCCTGG
AMPL89552	CSF3R	Exon 17	chr1	36932013	36932236	AGTCGTCCTCCTGGCTTGGGGCTGGGGTTACCAGGGTCCCCAAGGGGCTGGCCTGGAACCAGAGGTTCTCATAGGACTTGGGGCTGGGGGTGAGGCCCGCCAAGAGGGGCTGAGTGGAGTCACAGCGGAGATAGTGCCCTGGCCCTGGGCTTGTGGGGCTGCCCAGCAGCTGCC
AMPL89553	CSF3R	Exon 17	chr1	36932149	36932377	CCCTGGCCCTGGGCTTGTGGGGCTGCCCAGCAGCTGCCCATAAAGGACCTGATCGCTGGTGCCAGACTGGGATTGGGGCTGGGTGGAAACTGCTCTTGGGTCCCCCTGGAGCACATAGGTCTGGACCAGAGTGGGGAGGCCACAGGTCTCTGAGCTGTTATGGGACTCCCAGGGCACCG
AMPL89554	CSF3R	Exon 17	chr1	36932316	36932540	CCCAGGGCACCGGCTTCTTTTCATCCTCCTCCAGCACTGTGAGCTTGGTGATGGGTGGCGTGCCAAGGCCGGGCAGCTGGAAGGCATCCTGCACACAAGGATGTGGGGTGAGAGCACGGCTCATTTCAGATGTCTGCCCCAGCCACTGTCCCTGTCTGGGTCCGGGCAGCTGTGG
AMPL89564	CSF3R	Exon 16	chr1	36932754	36933031	GAGCCTGGGCCGACATCCCCATCTCATTTCCCTCTCCCTCCTGGATTCTCACCTCCTCCATGATTGTGGGCACCCAGGAGCCCAGGCTGCTGTGAGCTGGGTCTGGGACACTTGGCCAGAGGGGATTCTTCCTGCTGGAGAAGGGGGCAGGTGGAGGCTGAGTCAGACACACCCTCCGATCTTTCCATTTTTTGTCCCACCCACCCCACCTGAAGAGGTGCAGCTGCC
AMPL89567	CSF3R	Exon 15	chr1	36933053	36933305	GGGACTTAGATGGGCCCATCTGGACCTGAGGTTCCCTGTGGGTGGGGGAAGCAGGATCTCAGGTCTCTCAAAGGGACTCACTTGGGGCTGCAACAGAGCCAGGCAGTTCCACAGAGGCAGGTGAGCAACAGCAGGAGGCCGAACAGGCCCAGGATGATGTGTAGCTCCGACCCCTCTGCAGTGAGGGCAGGGCCGGAAGAAGT
AMPL89559	CSF3R	Exon 14	chr1	36933339	36933610	TCCTTTGGGTGGGGTACCCTCCAAACAGCCATCTCTGCCCAGCCCCCGTCTCCCCTTACCTGGGGTCAAGGTCATCAGGGTGAGGACTGTACTGTTGGTGGCCCCAGCCTGGCTGGCAGCCATGAGGTGGATGTGATACAGACTGGCGGGCTCCAGGCCATGGAGGACAAAGCCACGGGAGGAGGCATTCAGGATGGCGGCTGGGAGGGGTGTACGGTCAGC
AMPL89571	CSF3R	Exon 10	chr1	36936943	36937102	AGGCAGTCTAGCCTTTGAATTGATGCGCTTGACCTCTGTGCTCTTCTGGCTGCCAGCCCCCTTTACCTCTGCTTTCTGAGAAGACCACCGGAGTGGGACGAGAGGTCCCG
AMPL89572	CSF3R	Exon 10	chr1	36937030	36937303	CCGGAGTGGGACGAGAGGTCCCGGCTGAGTTATAGGCCACAAGGGCCACCTCCTGGGCTTCTGAAGGCAGGTGGAAGGTGCAGCTGAGCTCTGTGGTGTTGCAGAGGGGCAGGATGGCCCCAGCCTGGCCTGAGGGTCTCCAAGAAACCACATAACCTTGGATCCGTCCGCTGTCTTCCTCCAGGGGCACTGGCTGTGGGGCACAGGAGGAAAAAGAGAAGGGG
AMPL117202	MPL	Exon 10	chr1	43814902	43815103	CTCCTAGCCTGGATCTCCTTGGTGACCGCTCTGCATCTAGTGCTGGGCCTCAGCGCCGTCCTGGGCCTGCTGCTGCTGAGGTGGCAGTTTCCTGCACACTACAGGTACCGCCCCCGCCAGGCAGGAGACTGGCGGTGGACCAGGTGGAGCCG
AMPL89344	DNMT3A	Exon 23	chr2	25457023	25457296	ACTTCTCTCCATCCTCATGTTCTTGGTGTTTTATTATGTTTTGTGTTTTTTGTTTGTTTGTTTAACTTTGTGTCGCTACCTCAGTTTGCCCCCATGTCCCTTACACACACGCAAAATACTCCTTCAGCGGAGCGAAGAGGTGGCGGATGACTGGCACGCTCCATGACCGGCCCAGCAGTCTCTGCCTCGCCAAGCGGCTCATGTTGGAGACGTCAGTATAGTGG
AMPL89345	DNMT3A	Exon 23	chr2	25457241	25457463	TAGTGGACTGGGAAACCAAATACCCTGGGGGAGAAAAGGCAGAGAGGGCAGGGTGAGTGCTGGCCAGACCAGGCTGCCCGGAAGCCGTCTAACCACACAGCAGGACCCGGAGGACCAGCAGCCACCCGAAGTGCAGGGACAGGGGCACTCACACCCACCAACTCCTCTGACGC
AMPL89341	DNMT3A	Exon 22	chr2	25458476	25458754	GGCAGAGGACCCCCGCAGCAAGCACAGCAATCAGAACAGCCACACCGCAGCCAGATGCCAGCACAACCCGGGTACCTTTCCATTTCAGTGCACCATAAGATGTCCTCTTTCTCATTCATGAAGACAGGAAAATGCTGGTCTTTGCCCTGCTTTATGGAGTTTGACCTCGTAGTAATGGTCCTCACTTTGCTGAACTAGATGAAGAGGAGAAAAGAGGAATAAGCACGAA
AMPL89342	DNMT3A	Exon 21	chr2	25459665	25459930	CATTCTCCACACTAGCTGGAGAAGCAGGCGGGACAAGGCCCTGGCCACCGCTCCACCTCATCCTGCCCTTCCTTCTCCCTGCCCCCCAGCAGAGGTTCTAGACGCTGGAGCTGACCTTGGCTATCCTGCCATGCTCCAGACACTCCTGCAGCTCCAGCTTATCATTCACAGTGGATGCCAACGGCCTAGGAGGCAGAAGAGAGACTGTAACAACAG
AMPL89335	DNMT3A	Exon 20	chr2	25461854	25462128	GCAGCTAGTCATTCAGCAGAGGCCGGCCAGAGAGGGCCCGGCTCAGGGGCTTCCCCACTATGGGTCATCCCACCTGCAGTCCCAGCCCACAGCCCCCCAGGCCCAGGAGCTTTCACCAACCTGTTCATACCGGGAAGGTTACCCCAGAAGTAGCGGGCCCTGTGTGCAGCTGACACTTCTTTGGCATCAATCATCACAGGGTTGGACTACAAAACAGGAGACGGT
AMPL89351	DNMT3A	Exon 19	chr2	25463078	25463354	CAGGATGAAGCAGCAGTCCAAGGTAGAAGCCATTAGTGAGCTGGCCAAACCAAGGTTGCTGGCTATACCTCGAGAAATCGCGAGATGTCCCTCTTGTCACTAACGCCCATGGCCACCACATTCTCAAAGAGCCAGAAGAAGGGGCGATCATCTCCCTCCTTGGGCCGCGCATCATGCAGGAGGCGGTAGAACTCAAAGAAGAGCCGGCCAGTGCCCTCTGAGAGGTC
AMPL200683	DNMT3A	Exon 18	chr2	25463420	25463689	CAAGGAGGAAGCCTATGTGCGGAAGCACCAGCTGAGAAGGTGGAGGGGACAGGATGGTACCTACCGTAGAGGCCCTTGCGAGCAGGGTTGACGATGGAGAGGTCATTGCAGGGACTGCCCCCAATCACCAGATCGAATGGGCCCCACTCCTGGATCTGGGAGGATAAAGGCAACGTGATGGGCCTGCTGTCCAGGGACAGAGGCAGACAGGAAGAAAGAG
AMPL89336	DNMT3A	Exon 17	chr2	25464282	25464554	AGGCTGGGGCAAAGGGTGAAGAGAAAGAGGGCAAATGAACAAAATGAAAGGAGGCAAGGGCTGCCTCCAGGTGCTGAGTGTGCAGGGAGGGGAAGACGGGCTGCGCCCCACAGCATGGACATACATGCTTCTGTGTGACGCTGCGGACGTCCCCGACGTACATGATCTTCCCCTGGTGCCGCACCATGCCCACCGTGATGGAGTCCTCACACACCTCCGAGGC
AMPL89337	DNMT3A	Exon 17	chr2	25464411	25464625	TCTGTGTGACGCTGCGGACGTCCCCGACGTACATGATCTTCCCCTGGTGCCGCACCATGCCCACCGTGATGGAGTCCTCACACACCTCCGAGGCAATGTAGCGGTCCACCTGAATGCCCAAGTCCTTCAGCACCAGGAGCCCTGCACCAGCCAGCAGACAGCACC
AMPL89328	DNMT3A	Exon 16	chr2	25466602	25466882	ACACACAAGCTTCCCCTTTGGGATAATATTTTAACAGCTGTGAAGCTAACCATCATTTCGTTTTGCCAGAGTTGCCCACACACCTGGCTCCCCCATCCTGGGACAAGGCGGCCAGCACCTCTTGGGCCTGCACCCCTCACCTGTAGCGATTCCATCAAAGAGAGACAGCACCCGGATGGGCTTCCTCTTCTCAGCTGGGACAGGTGGGTAAACCTTTGGAGGGTCCTAAGC
AMPL89329	DNMT3A	Exon 15	chr2	25466820	25467067	GAGGGTCCTAAGCAGTGAGCACAACAGGTCAGATGCAGGCCCAGCGGTGTCCCAAGCTCCCACCCAGCGCTGGCCCTCCAGCCAGGCTCCTAGACCCACACACCCTGCGCACAGCTCAGGCCCCACAACCAAGGCTCAGCCAAGGGAGCTCGAGACCGCGCCCCAGGCCCAGCACTCACAAATTCCTGGTCGTGGTTA
AMPL89330	DNMT3A	Exon 15	chr2	25467017	25467290	ATTAGCGAAGAACATCTGGAGCCGGGAGGGCCAGTCCTCTCGCCGCCGCAGCAGCCCGTAGGTACCCTTGTGCCCGCACATGTAGCAGTTCCAGGGGTCTTCCTTAATGGCTGCCTGGGCAGCCCCCGGCCCCACCAAGAGGTCCACACACTCCACGCAAAAGCACCTGGAAGGAGACCCAGTGAGCAGAGGAGACTCTCAGCCCTGGTCCGGGGAGGCCAAGG
AMPL89349	DNMT3A	Exon 14	chr2	25467257	25467528	GAAAGACCGGGTCTGGAGCATGGCTAGGGGGTGGAGGGTCTGTGGGGAAGGGAGAGGAGGGGAGGCGGTGGGCGGCGGGAGCCTGGGGCCCAGCTAAGGAGACCACTGGAGGCCACAACAGCCTCACCTGCAGCAGTTGTTGTTTCCGCACATGAGCACCTCACGGCCCCCACAGCAGATGGTGCAGTAGGACTGGTAGCCGTCGTCGTCGTACTGGTACGC
AMPL89350	DNMT3A	Exon 14	chr2	25467455	25467732	GCCGTCGTCGTCGTACTGGTACGCACACTCCAGAAAGCAGTTCTAGACAGCAGCGGGAAGGGTCAGAAACCACCAGGACGGGTCCCAGGACGGCCAGGACGAAGGGAGGCTCCACACCTGGCCTCACAGAGCCTAAGCCCTGAAGACATGACCCCGCCACCACCTTAGCCAGGGTCAGGCCCCAGCTGCAGATCTGGGAAGGGGAAACCTCATCTGCCTGTGCACCGC
AMPL89347	DNMT3A	Exon 13	chr2	25467912	25468183	AAGTCAAAAGCTTGAAACCCAAGGGCCCGTGTCATCAGGACTCTGCTTCCAGAGGAAGCTCTGAAGTCTACATCACACGCACACCGGGTGTCACCCTGTACATGCCCAGAAGCGGTGGACACAGTCAGCCAGAAGGCCGAAGGGCCGGCCTCAACGGCACCTCTCCTGGGTGGGTGTGCTCCTACCTTGCAGTTTTGGCACATTCCTCCAACGAAGAGGGGG
AMPL89348	DNMT3A	Exon 13	chr2	25468123	25468398	CGAAGAGGGGGTGTTCCAGGGTAACATTGAGGCTCCCACAGGAGATGCAGATGTCTGGAAAGCAGAGGGAGGGGATGGGGTGAGTACCACCGAAGGGCCTCTCCCTCCCCGGGCCGGAGCCCAGCACCAGACCAGCCACAAAAAAGGGGTGTGCCAGAGCGGCAGCCAGAAAAGAGTCCAGGGTGCCCCACGGAAAAGGGAGGCACTGTGACCCCAGTCTCGAACG
AMPL89331	DNMT3A	Exon 11	chr2	25468791	25469066	CCTTCCTAAGTGCCTCTGCTACTCTGCCCCATGCCACACTAGGAGTGCCAGAGTTCCCAGGCAACAAACTTACCCTCAATGTTCCGGCACTTCTGCCGCACCTCGTACACCAGCCGCTCTGCAAGGGGAGGAGAGCTGGCGTCAGAGGAGGCCGCGCCTGCTCCTCGGATGCAGGCCTCCTGGTGCCACCCTCTCCAGAAGCAGGCCAACTACCTCTTGTGCGCTC
AMPL89332	DNMT3A	Exon 11	chr2	25469006	25469224	CTTGTGCGCTCATCAATAATCTCCTTGACCTTGGGCTTCTCCGCTGTGCTCTTCCGGGGCTTTTTGGCTGGTGGAGGTGGTGCGTAGGCAGCTGCCTCAGGTTCCACCCACATGTCCGTGTACACTTCTTTGTAGGGATTCTTCTCTTCTGGAGGAGGAAAGCAGGTGC
AMPL89323	DNMT3A	Exon 10	chr2	25469290	25469565	CCAACAGAGAGCAGGTCATTCAAGTCCTGACCCCAGGGCAAGAGAGACCCCGGCTGTTCCCACTGGGCCCCTCTGTGGAGGCCTTGGCAGCCCTCCCTAAGCATGGCTTTCCCAGCCCTGGTGTGGATCTGCCTGGCGGGCAGGGGTCCCAGAAAGCTGGGTGCCCTCATTTACCTTCTGGTGGCTCCAGGCCCTTAGGGCCAGAAGGCTGGAAGCCCCCCAGGGC
AMPL89324	DNMT3A	Exon 10	chr2	25469472	25469740	GGCTCCAGGCCCTTAGGGCCAGAAGGCTGGAAGCCCCCCAGGGCCCATTCAATCATGGGCTTGTTCTGCACCTCCACGGCCTTGGCAGTGTCACTCTCATCGCTGTCGTGGCACACCGGGAACAGCTTCCCCGCGCGGCTGCTGGCCACCTGGAGGGTGACACGCCAGGGTTGGGGTTGTCAGGACAGGCTGGAAGGCAGATGGGTCAGGCTCAAGGCC
AMPL89338	DNMT3A	Exon 9	chr2	25469854	25470085	GCTCTAGGCTCCTCCTCCGAGCTCCCAGCAGGGACACTCACCTGCAGGACCTCGTAGATGGCTTTGCGGTACATGGGCTGCTTGTTGTACGTGGCCTGGTGGAACGCACTGCAAAACGAGCTCAGCGGCATCAGCTTCTCAACACACACCTGGGGGGACAAGCCAGGCCTTGTTTGCCGAGG
AMPL89346	DNMT3A	Exon 8	chr2	25470399	25470668	CCCCACCCCAGGCTACTGCCAAACCCCACAACTTACCACTGAGAATTTGCCGTCTCCGAACCACATGACCCAGCGGGTGCCTTCAGCTGCTCGGCTCCGGCCCGTCATCCACCAAGACACAATGCGGCCTGGCCACCAGGAGAAGCCCCGCAGTTTCCCCCACACCAGCTCCCCAATGCCAAAGCCCCGGCCGTCCTGGAGCCCCAAGGAGCAGAAATCA
AMPL89325	DNMT3A	Exon 7	chr2	25470872	25471124	GCCGCTCACCTCGTACTCTGGCTCGTCATCGCCTGCTTTGGTGGCATTCTTGTCCCCAGCATCGGACCCCACGGGCTCAGGCGTGGTAGCCACAGTGGGGGATGCGGGGTCAGTGGGCTGCTGCACAGCAGGAGGGCTGGCCTCCTCCACCTTCTGAGACTCCCCGGGCCCCTGGTTTTCTTCCACAGCATTCATTCCTGCAA
AMPL89326	DNMT3A	Exon 7	chr2	25471065	25471217	ATTCCTGCAATGACCTTGGCTTTCTTCTCAGCCTGGGGAAACAAAAAACAAAAAGTCACCTTGACCTCTCCAGGAATTAGCAAGGCCACCTGACACTCAAGGG
AMPL89334	DNMT3A	Exon 2	chr2	25472420	25472700	GCGTGCTCTCTGCCATCCCACCAACAAATTAATAAGCCAAACCCCAGTTATTCTCCCATTGCACAGCCTCCATCCTTTCACCGTATCACACTCGTCTTTCAGGCTACGATCCACGCGCCCATTCCTTCTCACAACCCGCTCCAGGATCCCTACAAAGGAGAATGAAATCCTTGATACTTAGCTCTGAGAACCATTAGCCTTTTACTGAATCTAGGAAACACGGCCCTCTGA
AMPL89327	DNMT3A	Exon 1	chr2	25474886	25475152	CCAGAACTCGGGCCAGGCCGGGACGCCGCGGCTGCTGCGGGCCGGGGAGGCATACTTCACTCTTTTCAAACCCGGAGGGCTGCGGAGATCCTCCCACCGGCCCTGCCGCCTCCCCGCCCCCGGTCTCCCCGGGGCTCCGTCCAGGAACCTACCCATAAGGCCAGGTGCAGCCCCTCTGCAGTCGCGCTCAGGTGTGAGCCGCGGCCCTGAAGCTCTG
AMPL89318	DNMT3A	Exon 6	chr2	25497733	25497996	GGTTTTCCAGTTCTGCAGGACGGGCTGGGGCCCAGGCCAGAAGGCGCCTCACCTCCCTTTTCCAGCGTGCCAGCCACTCGTCCCGCTTGCGCTTGCTGATGTAGTAGGGGTCCCCCGCCTGGAAGGTGAGCCTCGGCATGGGCCGCTGACGGAGGCTGGACTCCCAGCCCAAGCCACCCCGCAGCCGGCCCCGGGAGCCCTAGGACAGAGAGAC
AMPL89340	DNMT3A	Exon 5	chr2	25498240	25498480	AAGAAGGAGGAGGGGCCCACCCTCCGCCCCCTCACACACACTCGCCACCCGTGTCCTTCTTCTAGAATCAGGATCCACAGAGCCCCTGGGGGTGGAACACTTGCCTCCATTTTCATGGATTCGATGTTGGTCTCCTTCTGTTCTTTGCCTGTGGAGAGGGAAGAACAAAGGGACCAGTTCGTTGGTCGGCA
AMPL89320	DNMT3A	Exon 4	chr2	25505121	25505378	GCAGGCTGCATCCAGCCAGTAGCCTCCAGGCCATAGCCTTGGCAAGCAGACCTTTAGCCACGACCCAGACCATCCTTCCTGGGACCTGCTGGAGAGCCAAGTCCCTGACTCTCAGGGTATGCTGGTGGGCCCAGAAGAGGCTGCCCCTGGTGCTGAGGACTCACCCGCTTCTGCAGGGGCTCCTCGGCCCTCCTTGGGGGTGCAGCAG
AMPL89321	DNMT3A	Exon 4	chr2	25505241	25505511	GCTGGTGGGCCCAGAAGAGGCTGCCCCTGGTGCTGAGGACTCACCCGCTTCTGCAGGGGCTCCTCGGCCCTCCTTGGGGGTGCAGCAGCCATTTTCCACTGCTCTTGAGGCTTCAGGCAGGGTCTCAGCTGCACCCTCTCCCTCTGCTGGGGCCCCGCCCTTCTGCCCCCCAGCAGGGCTCCCCTCCTCTGGCTGGGGCTCACTCCGCTTCTCCAAGTCCC
AMPL89322	DNMT3A	Exon 4	chr2	25505350	25505605	GCTTCAGGCAGGGTCTCAGCTGCACCCTCTCCCTCTGCTGGGGCCCCGCCCTTCTGCCCCCCAGCAGGGCTCCCCTCCTCTGGCTGGGGCTCACTCCGCTTCTCCAAGTCCCCATTGGGTAATAGCTCTGAGGCGCCTGAGTCCTGGGCCATGGATGGGGACTTGGAGATCACCGCAGGGTCCTTTGGCGTGTCACCGCTTTCCAC
AMPL89339	DNMT3A	Exon 3	chr2	25522980	25523258	CACCGGGGGGTGCTTGCGCTTCCTCCCAGGCCGCCCCACCTTCCGTGCCGTGGTGCTGGGCTCTTGGCGCTCCTCCTTGCCACGCGGCTCCTCCTGCTCCTCTCCGTCCTGCAGGCACAGACACAGCCTGTGAGGCCAGAGGTGGATCCCAGCAGTGTAGCATTCCAGGCCTGTCTGGGGCTGGCCCTGGCTTCCCTTCCAGCCCCAGCCTCCTCCTGTCCCACGAGCC
AMPL89343	DNMT3A	Exon 2	chr2	25536682	25536954	GCCGGCTGTCATCACATAGGGACAGGGCTCTCCCTCTCCCAGGCCAGAGGGTCCCCAGCAGAGCCCGCTGCTCACCTTTCGGTCCTCCTCCCGCTCCGCAGCAGAGCTGCTGGTGTCCCCGGGGCCGCTGGAGGGCATGGCGGGCATCTGGGCGCCGGGAGGCAGGCTGGGGCTGCGCGGGGCTGGGGGGCTGCTGGGCTTTGGGGAAGGAATTATCGTGGTC
AMPL1449	SF3B1	Exon 16	chr2	198266297	198266560	GATTTTAAAAAATAAAATTTAAAAACAAATCAAACAGTATTCGTGTAACATACAGTTTTTTTTGTTGATTTTTAAAAACACTTTAAAATTCTGTTAGAACCATGAAACATATCCAGTTTACATTAACAAATCTGGAATAATTACCTTCAGCACAATTTTTTTCATTTCCTCATCAGGAGACTGGAATTCTCGAATAAGGATTAACATCACTTCT
AMPL90214	SF3B1	Exon 15	chr2	198266483	198266751	TTCTCGAATAAGGATTAACATCACTTCTCTAGTATAGTAGTTGGCATATTCTGCATCCATAAGAGGAATAAGATACCCAATAGCCTTCAAGAAAGCAGCCAAACCCTATTTTTAAATAAAAAATATATGTACTTTAGTAATTTAGATTTATGTCGCCTTAACTTTAATGAAGATAAATCAAAAGGTAATTGGTGGATTTACCTTTCCTCTGTGTTGGCG
AMPL1451	SF3B1	Exon 15	chr2	198266691	198266880	CTGTGTTGGCGGATACCCTTCCATAAAGGCTTTAACACAGAATCAAAAGATTCGATACCATAAGGAGTTGCTGCTTCAGCCAAGGCAGCAATGGCCAAAGCACTGATGGTCCGAACTTTCTGCTGCTCATCCACAAGACC
AMPL1453	SF3B1	Exon 14	chr2	198267125	198267374	GTCCCAACTACTAAGGAGGCTGAGCAGGAGGATCACTTGAGCCCAAAGGTTTGAGTCCAGTCTGGGCAACATAGTAAGACCCTGTCTCCTAAAGAAAAAAAAAAAAAGACAAAGTTACATTACAACTTACCATGTTCAATGATTTCAACTAAACTTCTAAGATGTGGCAAGATGGCACAGCCCATAAGAATAGCTATCTG
AMPL1454	SF3B1	Exon 14	chr2	198267314	198267578	ATAGCTATCTGTTGTACAATCTTAATACCAGTGTGTCTCGCTTGCCAGGACTTCTTGCTTTTGCACACAGCTTTTAAGAAGGGCAATAAAGAAGGAATGCCCAGGGCAGAGGCTACAACAGCAAAAGCTCTAGCTGTTGTGTTACGGACATACTCATCCATGTTATCTATATCAGGTCTCATGGTAGAGATCATAGTAGCCAGACCAGCAGCCTA
AMPL90202	SF3B1	Exon 13	chr2	198267560	198267821	TGGTAATATTAATCTTCAACCATTTCTTTCCATAATCAATTCCATAAACAGATATAAATTTTCTTCTCTAGAAATTAAATGTAAATACCTTTGCCAAATTAGAAATGATCTCTCGGCCTTCCACTCTAGCATAGTAATCTTCATCAATCAATAGCGGTTCAATGACCACGAGGATCTGAAAAAGAGAAAAGAGAAGAAGCTACACTTTCACA
AMPL90132	IDH1	Exon 4	chr2	209113057	209113312	ACATGACTTACTTGATCCCCATAAGCATGACGACCTATGATGATAGGTTTTACCCATCCACTCACAAGCCGGGGGATATTTTTGCAGATAATGGCTTCTCTGAAGACCGTGCCACCCAGAATATTTCGTATGGTGCCATTTGGTGATTTCCACATTTGTTTCAACTTGAACTCCTCAACCCTCTTCTCATCAGGAGTGATAGTGGC
AMPL90133	IDH1	Exon 4	chr2	209113252	209113426	GTGATAGTGGCACATTTGACGCCAACATTATGCTTCTTTATAGCTTCTGCAGCATCCTTGGTGACTTGGTCGTTGGTGGCATCACGATTCTCTATGCCTAAATCATAGCTTGAAAGAGAAAAATT
AMPL115670	PDGFRA	Exon 12	chr4	55140953	55141196	TCACCAGTTACCTGTCCTGGTCATTTATAGAAACCGAGGTATGAAATTCGCTGGAGGGTCATTGAATCAATCAGCCCAGATGGACATGAATATATTTATGTGGACCCGATGCAGCTGCCTTATGACTCAAGATGGGAGTTTCCAAGAGATGGACTAGTGCTTGGTAAGTTCCATGGGGTAACCTCCCAAGACTC
AMPL200888	PDGFRA	Exon 14	chr4	55144003	55144234	CAGCTGGACTGATATGTGATTTATTCTTTCAACAGCCACGGCCAGATCCAGTGAAAAACAAGCTCTCATGTCTGAACTGAAGATAATGACTCACCTGGGGCCACATTTGAACATTGTAAACTTGCTGGGAGCCTGCACCAAGTCAGGTGGGCTCACTGACCTGGAGTGAGGATTTTCACTGG
AMPL115657	PDGFRA	Exon 18	chr4	55151945	55152194	TGGCTTGATCCTGAGTCATTTCTTCCTTTTCCATGCAGTGTGTCCACCGTGATCTGGCTGCTCGCAACGTCCTCCTGGCACAAGGAAAAATTGTGAAGATCTGTGACTTTGGCCTGGCCAGAGACATCATGCATGATTCGAACTATGTGTCGAAAGGCAGTGTACGTCCTCACTTCCCTCACTGGTCAGGCTCATCCTCC
AMPL90096	KIT	Exon 2	chr4	55561523	55561789	TAAATAGCAGGGCAGCTTTGTCCTATTTTTATTGTAGAGTACACAGAAGATGGAACTCAGTATTGGAAGAAGTGCTTTATTTCGCCAAGGAAGAAGATCATACTCAACACGATTCTGTTTTTCTTGGCAGGCTCTTCTCAACCATCTGTGAGTCCAGGGGAACCGTCTCCACCATCCATCCATCCAGGAAAATCAGACTTAATAGTCCGCGTGGGCG
AMPL90097	KIT	Exon 2	chr4	55561729	55561972	CCGCGTGGGCGACGAGATTAGGCTGTTATGCACTGATCCGGGCTTTGTCAAATGGACTTTTGAGATCCTGGATGAAACGAATGAGAATAAGCAGAATGAATGGATCACGGAAAAGGCAGAAGCCACCAACACCGGCAAATACACGTGCACCAACAAACACGGCTTAAGCAATTCCATTTATGTGTTTGTTAGAG
AMPL90098	KIT	Exon 8	chr4	55589666	55589931	GTGAATGTTGCTGAGGTTTTCCAGCACTCTGACATATGGCCATTTCTGTTTTCCTGTAGCAAAACCAGAAATCCTGACTTACGACAGGCTCGTGAATGGCATGCTCCAATGTGTGGCAGCAGGATTCCCAGAGCCCACAATAGATTGGTATTTTTGTCCAGGAACTGAGCAGAGGTGAGATGATTATTTTTGGCACTGCTTATAATGCAGAGGGGA
AMPL90095	KIT	Exon 9	chr4	55591996	55592269	AGATGCTCTGCTTCTGTACTGCCAGTGGATGTGCAGACACTAAACTCATCTGGGCCACCGTTTGGAAAGCTAGTGGTTCAGAGTTCTATAGATTCTAGTGCATTCAAGCACAATGGCACGGTTGAATGTAAGGCTTACAACGATGTGGGCAAGACTTCTGCCTATTTTAACTTTGCATTTAAAGGTAACAACAAAGGTATATTTCTTTTTAATCCAATTTAAGG
AMPL90107	KIT	Exon 10	chr4	55593313	55593571	CCCATCCTGCCAAAGTTTGTGATTCCACATTTCTCTTCCATTGTAGAGCAAATCCATCCCCACACCCTGTTCACTCCTTTGCTGATTGGTTTCGTAATCGTAGCTGGCATGATGTGCATTATTGTGATGATTCTGACCTACAAATATTTACAGGTAACCATTTATTTGTTCTCTCTCCAGAGTGCTCTAATGACTGAGACAATAATTAT
AMPL201076	KIT	Exon 11	chr4	55593508	55593783	GAGACAATAATTATTAAAAGGTGATCTATTTTTCCCTTTCTCCCCACAGAAACCCATGTATGAAGTACAGTGGAAGGTTGTTGAGGAGATAAATGGAAACAATTATGTTTACATAGACCCAACACAACTTCCTTATGATCACAAATGGGAGTTTCCCAGAAACAGGCTGAGTTTTGGTCAGTATGAAACAGGGGCTTTCCATGTCACCTTTTTGGGTACACATAAC
AMPL90106	KIT	Exon 13	chr4	55594111	55594375	CCAGTTGTGCTTTTTGCTAAAATGCATGTTTCCAATTTTAGCGAGTGCCCATTTGACAGAACGGGAAGCCCTCATGTCTGAACTCAAAGTCCTGAGTTACCTTGGTAATCACATGAATATTGTGAATCTACTTGGAGCCTGCACCATTGGAGGTAAAGCCGTGTCCAAGCTGCCTTTTATTGTCTGTCAGGTTATCAAAACATGACATTTTAATA
AMPL253513	KIT	Exon 17	chr4	55599207	55599388	ATAGTGTATTCACAGAGACTTGGCAGCCAGAAATATCCTCCTTACTCATGGTCGGATCACAAAGATTTGTGATTTTGGTCTAGCCAGAGACATCAAGAATGATTCTAATTATGTGGTTAAAGGAAACGTGAG
AMPL90108	KIT	Exon 18	chr4	55602581	55602852	TTCAATTTTGTTGAGCTTCTGAATTAACATTATTGACTCTGTTGTGCTTCTATTACAGGCTCGACTACCTGTGAAGTGGATGGCACCTGAAAGCATTTTCAACTGTGTATACACGTTTGAAAGTGACGTCTGGTCCTATGGGATTTTTCTTTGGGAGCTGTTCTCTTTAGGTAAAATGATCCTTGCCAAAGACAACTTCATTAGACTCAGAGCATCTTCTTG
AMPL89402	TET2	Exon 3	chr4	106154875	106155149	ACTATGAAACATGAAAATAAATATCAGTTTGCTATGTCTAGGTATTCCGATATTTATCCACAATTATTCCTTAAGATATATTAGTATTTTTATAGATAGATAGATAGATAGATAGAAATAAACACATTTTAATTTTTGTTTCCATGCTCTTTAGAATTCAACTAGAGGGCAGCCTTGTGGATGGCCCCGAAGCAAGCCTGATGGAACAGGATAGAACCAACCATG
AMPL89403	TET2	Exon 3	chr4	106155089	106155280	AACCAACCATGTTGAGGGCAACAGACTAAGTCCATTCCTGATACCATCACCTCCCATTTGCCAGACAGAACCTCTGGCTACAAAGCTCCAGAATGGAAGCCCACTGCCTGAGAGAGCTCATCCAGAAGTAAATGGAGACACC
AMPL89404	TET2	Exon 3	chr4	106155220	106155475	ATGGAGACACCAAGTGGCACTCTTTCAAAAGTTATTATGGAATACCCTGTATGAAGGGAAGCCAGAATAGTCGTGTGAGTCCTGACTTTACACAAGAAAGTAGAGGGTATTCCAAGTGTTTGCAAAATGGAGGAATAAAACGCACAGTTAGTGAACCTTCTCTCTCTGGGCTCCTTCAGATCAAGAAATTGAAACAAGACCAAAAG
AMPL89405	TET2	Exon 3	chr4	106155415	106155683	AAGACCAAAAGGCTAATGGAGAAAGACGTAACTTCGGGGTAAGCCAAGAAAGAAATCCAGGTGAAAGCAGTCAACCAAATGTCTCCGATTTGAGTGATAAGAAAGAATCTGTGAGTTCTGTAGCCCAAGAAAATGCAGTTAAAGATTTCACCAGTTTTTCAACACATAACTGCAGTGGGCCTGAAAATCCAGAGCTTCAGATTCTGAATGAGCAGGAGG
AMPL89406	TET2	Exon 3	chr4	106155623	106155878	TGAGCAGGAGGGGAAAAGTGCTAATTACCATGACAAGAACATTGTATTACTTAAAAACAAGGCAGTGCTAATGCCTAATGGTGCTACAGTTTCTGCCTCTTCCGTGGAACACACACATGGTGAACTCCTGGAAAAAACACTGTCTCAATATTATCCAGATTGTGTTTCCATTGCGGTGCAGAAAACCACATCTCACATAAATGCCA
AMPL89407	TET2	Exon 3	chr4	106155818	106156067	CATAAATGCCATTAACAGTCAGGCTACTAATGAGTTGTCCTGTGAGATCACTCACCCATCGCATACCTCAGGGCAGATCAATTCCGCACAGACCTCTAACTCTGAGCTGCCTCCAAAGCCAGCTGCAGTGGTGAGTGAGGCCTGTGATGCTGATGATGCTGATAATGCCAGTAAACTAGCTGCAATGCTAAATACCTGTT
AMPL89408	TET2	Exon 3	chr4	106156007	106156279	AAATACCTGTTCCTTTCAGAAACCAGAACAACTACAACAACAAAAATCAGTTTTTGAGATATGCCCATCTCCTGCAGAAAATAACATCCAGGGAACCACAAAGCTAGCGTCTGGTGAAGAATTCTGTTCAGGTTCCAGCAGCAATTTGCAAGCTCCTGGTGGCAGCTCTGAACGGTATTTAAAACAAAATGAAATGAATGGTGCTTACTTCAAGCAAAGCTCA
AMPL89409	TET2	Exon 3	chr4	106156219	106156470	AGCAAAGCTCAGTGTTCACTAAGGATTCCTTTTCTGCCACTACCACACCACCACCACCATCACAATTGCTTCTTTCTCCCCCTCCTCCTCTTCCACAGGTTCCTCAGCTTCCTTCAGAAGGAAAAAGCACTCTGAATGGTGGAGTTTTAGAAGAACACCACCACTACCCCAACCAAAGTAACACAACACTTTTAAGGGAAGT
AMPL89410	TET2	Exon 3	chr4	106156410	106156676	TTAAGGGAAGTGAAAATAGAGGGTAAACCTGAGGCACCACCTTCCCAGAGTCCTAATCCATCTACACATGTATGCAGCCCTTCTCCGATGCTTTCTGAAAGGCCTCAGAATAATTGTGTGAACAGGAATGACATACAGACTGCAGGGACAATGACTGTTCCATTGTGTTCTGAGAAAACAAGACCAATGTCAGAACACCTCAAGCATAACCCACCAA
AMPL89411	TET2	Exon 3	chr4	106156616	106156887	TAACCCACCAATTTTTGGTAGCAGTGGAGAGCTACAGGACAACTGCCAGCAGTTGATGAGAAACAAAGAGCAAGAGATTCTGAAGGGTCGAGACAAGGAGCAAACACGAGATCTTGTGCCCCCAACACAGCACTATCTGAAACCAGGATGGATTGAATTGAAGGCCCCTCGTTTTCACCAAGCGGAATCCCATCTAAAACGTAATGAGGCATCACTGCCATC
AMPL89412	TET2	Exon 3	chr4	106156827	106157102	TCACTGCCATCAATTCTTCAGTATCAACCCAATCTCTCCAATCAAATGACCTCCAAACAATACACTGGAAATTCCAACATGCCTGGGGGGCTCCCAAGGCAAGCTTACACCCAGAAAACAACACAGCTGGAGCACAAGTCACAAATGTACCAAGTTGAAATGAATCAAGGGCAGTCCCAAGGTACAGTGGACCAACATCTCCAGTTCCAAAAACCCTCACACCAGG
AMPL89413	TET2	Exon 3	chr4	106157042	106157315	CTCACACCAGGTGCACTTCTCCAAAACAGACCATTTACCAAAAGCTCATGTGCAGTCACTGTGTGGCACTAGATTTCATTTTCAACAAAGAGCAGATTCCCAAACTGAAAAACTTATGTCCCCAGTGTTGAAACAGCACTTGAATCAACAGGCTTCAGAGACTGAGCCATTTTCAAACTCACACCTTTTGCAACATAAGCCTCATAAACAGGCAGCACAAACAC
AMPL89414	TET2	Exon 3	chr4	106157254	106157528	CAGCACAAACACAACCATCCCAGAGTTCACATCTCCCTCAAAACCAGCAACAGCAGCAAAAATTACAAATAAAGAATAAAGAGGAAATACTCCAGACTTTTCCTCACCCCCAAAGCAACAATGATCAGCAAAGAGAAGGATCATTCTTTGGCCAGACTAAAGTGGAAGAATGTTTTCATGGTGAAAATCAGTATTCAAAATCAAGCGAGTTCGAGACTCATAATG
AMPL89415	TET2	Exon 3	chr4	106157468	106157732	GACTCATAATGTCCAAATGGGACTGGAGGAAGTACAGAATATAAATCGTAGAAATTCCCCTTATAGTCAGACCATGAAATCAAGTGCATGCAAAATACAGGTTTCTTGTTCAAACAATACACACCTAGTTTCAGAGAATAAAGAACAGACTACACATCCTGAACTTTTTGCAGGAAACAAGACCCAAAACTTGCATCACATGCAATATTTTCCAA
AMPL89416	TET2	Exon 3	chr4	106157672	106157951	ATATTTTCCAAATAATGTGATCCCAAAGCAAGATCTTCTTCACAGGTGCTTTCAAGAACAGGAGCAGAAGTCACAACAAGCTTCAGTTCTACAGGGATATAAAAATAGAAACCAAGATATGTCTGGTCAACAAGCTGCGCAACTTGCTCAGCAAAGGTACTTGATACATAACCATGCAAATGTTTTTCCTGTGCCTGACCAGGGAGGAAGTCACACTCAGACCCCTCCCC
AMPL89417	TET2	Exon 3	chr4	106157889	106158132	CAGACCCCTCCCCAGAAGGACACTCAAAAGCATGCTGCTCTAAGGTGGCATCTCTTACAGAAGCAAGAACAGCAGCAAACACAGCAACCCCAAACTGAGTCTTGCCATAGTCAGATGCACAGGCCAATTAAGGTGGAACCTGGATGCAAGCCACATGCCTGTATGCACACAGCACCACCAGAAAACAAAACATG
AMPL89418	TET2	Exon 3	chr4	106158072	106158283	AACAAAACATGGAAAAAGGTAACTAAGCAAGAGAATCCACCTGCAAGCTGTGATAATGTGCAGCAAAAGAGCATCATTGAGACCATGGAGCAGCATCTGAAGCAGTTTCACGCCAAGTCGTTATTTGACCATAAGGCTCTTACTCTCAAATCACAGAAGCAA
AMPL89419	TET2	Exon 3	chr4	106158223	106158438	CACAGAAGCAAGTAAAAGTTGAAATGTCAGGGCCAGTCACAGTTTTGACTAGACAAACCACTGCTGCAGAACTTGATAGCCACACCCCAGCTTTAGAGCAGCAAACAACTTCTTCAGAAAAGACACCAACCAAAAGAACAGCTGCTTCTGTTCTCAATAATTTTAT
AMPL89420	TET2	Exon 3	chr4	106158378	106158622	AATAATTTTATAGAGTCACCTTCCAAATTACTAGATACTCCTATAAAAAATTTATTGGATACACCTGTCAAGACTCAATATGATTTCCCATCTTGCAGATGTGTAGGTAAGTGCCAGAAATGTACTGAGACACATGGCGTTTATCCAGAATTAGCAAATTTATCTTCAGATATGGGATTTTCCTTCTTTTTTTAA
AMPL89421	TET2	Exon 4	chr4	106162393	106162664	GGGTTAAGCTTTGTGGATGTAGCCTTTATATTTAGTATAATTGAGGTCTAAAATAATAATCTTCTATTATCTCAACAGAGCAAATTATTGAAAAAGATGAAGGTCCTTTTTATACCCATCTAGGAGCAGGTCCTAATGTGGCAGCTATTAGAGAAATCATGGAAGAAAGGTAATTAACGCAAAGGCACAGGGCAGATTAACGTTTATCCTTTTGTATATGTC
AMPL89401	TET2	Exon 5	chr4	106163889	106164153	AATGTTCAAATATTTTGATTGCCTCTTGAATTCATTTGCTAATTGTATGTGTGTGTGTTTCTGTGGGTTTCTTTAAGGTTTGGACAGAAGGGTAAAGCTATTAGGATTGAAAGAGTCATCTATACTGGTAAAGAAGGCAAAAGTTCTCAGGGATGTCCTATTGCTAAGTGGGTAAGTGTGACTTGATAAAGCCTTTGGTCTTAAATCTTGGGCAT
AMPL89399	TET2	Exon 6	chr4	106164648	106164878	GTTTTGTTTTGGTTGGGGTGGGGGGTGTTTGGGATGGAATGGTGATCCACGCAGGTGGTTCGCAGAAGCAGCAGTGAAGAGAAGCTACTGTGTTTGGTGCGGGAGCGAGCTGGCCACACCTGTGAGGCTGCAGTGATTGTGATTCTCATCCTGGTGTGGGAAGGAATCCCGCTGTCTCTGG
AMPL89400	TET2	Exon 6	chr4	106164816	106165005	CCGCTGTCTCTGGCTGACAAACTCTACTCGGAGCTTACCGAGACGCTGAGGAAATACGGCACGCTCACCAATCGCCGGTGTGCCTTGAATGAAGAGTAAGTGAAGCCCAGGGCCTCTCCCCTCTTTGCGGCCACTGATAG
AMPL1398	TET2	Exon 7	chr4	106180619	106180878	ATGCCACAGCTTAATACAGAGTTAGATTAGACTTCTTTTCAAACTCATTTTGCATATAGACACCTATAATATCAGCTGCACAGCCTATATAATGCTATCCATAGCAATGAATTTGGTCTTTTGATTTTTCAGGAGAACTTGCGCCTGTCAGGGGCTGGATCCAGAAACCTGTGGTGCCTCCTTCTCTTTTGGTTGTTCATGGAGCATGTA
AMPL1399	TET2	Exon 7	chr4	106180818	106181052	TGGAGCATGTACTACAATGGATGTAAGTTTGCCAGAAGCAAGATCCCAAGGAAGTTTAAGCTGCTTGGGGATGACCCAAAAGAGGTTTGTTTACTTCCTGATGTATAATCGCTTTATTTTTCATAGAGAATTCATTAGCTTAGATGAAGTGAACAATATGACATATCTTGGTAAGCTCTTATTAA
AMPL1233	TET2	Exon 8	chr4	106182796	106183047	TTCAAAATGTAAGGGGAATAATCTAACTGATAGTCTCTTTTACATAGAGAAAATGGACTTAGAATTTAATATGTAGAATTATTCACTTTATACAGGAAGAGAAACTGGAGTCTCATTTGCAAAACCTGTCCACTCTTATGGCACCAACATATAAGAAACTTGCACCTGATGCATATAATAATCAGGTAAGTTTAAATAATCA
AMPL1414	TET2	Exon 9	chr4	106190693	106190957	AAGAGTAAAACTAACTACTTTCGCATTCACACACACTTTTATTTTTCAGATTGAATATGAACACAGAGCACCAGAGTGCCGTCTGGGTCTGAAGGAAGGCCGTCCATTCTCAGGGGTCACTGCATGTTTGGACTTCTGTGCTCATGCCCACAGAGACTTGCACAACATGCAGAATGGCAGCACATTGGTAAGTTGGGCTGAGGACAGCTTAGCAG
AMPL1457	TET2	Exon 10	chr4	106193664	106193919	GTTGAGGCTGTAATGTCTTACTTCCCTACCAGGTATGCACTCTCACTAGAGAAGACAATCGAGAATTTGGAGGAAAACCTGAGGATGAGCAGCTTCACGTTCTGCCTTTATACAAAGTCTCTGACGTGGATGAGTTTGGGAGTGTGGAAGCTCAGGAGGAGAAAAAACGGAGTGGTGCCATTCAGGTACTGAGTTCTTTTCGGCGA
AMPL1458	TET2	Exon 10	chr4	106193859	106194113	CTTTTCGGCGAAAAGTCAGGATGTTAGCAGAGCCAGTCAAGACTTGCCGACAAAGGAAACTAGAAGCCAAGAAAGCTGCAGCTGAAAAGCTTTCCTCCCTGGAGAACAGCTCAAATAAAAATGAAAAGGAAAAGTCAGCCCCATCACGTACAAAACAAACTGAAAACGCAAGCCAGGCTAAACAGTTGGCAGGTAAATTTAATGT
AMPL1558	TET2	Exon 11	chr4	106196160	106196409	CTCTCTTACCCTGTCCACAGAACTTTTGCGACTTTCAGGACCAGTCATGCAGCAGTCCCAGCAGCCCCAGCCTCTACAGAAGCAGCCACCACAGCCCCAGCAGCAGCAGAGACCCCAGCAGCAGCAGCCACATCACCCTCAGACAGAGTCTGTCAACTCTTATTCTGCTTCTGGATCCACCAATCCATACATGAGACGGC
AMPL1559	TET2	Exon 11	chr4	106196349	106196621	CATGAGACGGCCCAATCCAGTTAGTCCTTATCCAAACTCTTCACACACTTCAGATATCTATGGAAGCACCAGCCCTATGAACTTCTATTCCACCTCATCTCAAGCTGCAGGTTCATATTTGAATTCTTCTAATCCCATGAACCCTTACCCTGGGCTTTTGAATCAGAATACCCAATATCCATCATATCAATGCAATGGAAACCTATCAGTGGACAACTGCTCC
AMPL1560	TET2	Exon 11	chr4	106196560	106196821	GACAACTGCTCCCCATATCTGGGTTCCTATTCTCCCCAGTCTCAGCCGATGGATCTGTATAGGTATCCAAGCCAAGACCCTCTGTCTAAGCTCAGTCTACCACCCATCCATACACTTTACCAGCCAAGGTTTGGAAATAGCCAGAGTTTTACATCTAAATACTTAGGTTATGGAAACCAAAATATGCAGGGAGATGGTTTCAGCAGTTGTAC
AMPL1561	TET2	Exon 11	chr4	106196761	106197034	AGCAGTTGTACCATTAGACCAAATGTACATCATGTAGGGAAATTGCCTCCTTATCCCACTCATGAGATGGATGGCCACTTCATGGGAGCCACCTCTAGATTACCACCCAATCTGAGCAATCCAAACATGGACTATAAAAATGGTGAACATCATTCACCTTCTCACATAATCCATAACTACAGTGCAGCTCCGGGCATGTTCAACAGCTCTCTTCATGCCCTGCA
AMPL1562	TET2	Exon 11	chr4	106196974	106197249	CATGCCCTGCATCTCCAAAACAAGGAGAATGACATGCTTTCCCACACAGCTAATGGGTTATCAAAGATGCTTCCAGCTCTTAACCATGATAGAACTGCTTGTGTCCAAGGAGGCTTACACAAATTAAGTGATGCTAATGGTCAGGAAAAGCAGCCATTGGCACTAGTCCAGGGTGTGGCTTCTGGTGCAGAGGACAACGATGAGGTCTGGTCAGACAGCGAGCAGA
AMPL1563	TET2	Exon 11	chr4	106197189	106197407	CAGCGAGCAGAGCTTTCTGGATCCTGACATTGGGGGAGTGGCCGTGGCTCCAACTCATGGGTCAATTCTCATTGAGTGTGCAAAGCGTGAGCTGCATGCCACAACCCCTTTAAAGAATCCCAATAGGAATCACCCCACCAGGATCTCCCTCGTCTTTTACCAGCATAAG
AMPL1564	TET2	Exon 11	chr4	106197347	106197501	ACCAGCATAAGAGCATGAATGAGCCAAAACATGGCTTGGCTCTTTGGGAAGCCAAAATGGCTGAAAAAGCCCGTGAGAAAGAGGAAGAGTGTGAAAAGTATGGCC
AMPL1565	TET2	Exon 11	chr4	106197441	106197709	AAAGTATGGCCCAGACTATGTGCCTCAGAAATCCCATGGCAAAAAAGTGAAACGGGAGCCTGCTGAGCCACATGAAACTTCAGAGCCCACTTACCTGCGTTTCATCAAGTCTCTTGCCGAAAGGACCATGTCCGTGACCACAGACTCCACAGTAACTACATCTCCATATGCCTTCACTCGGGTCACAGGGCCTTACAACAGATATATATGATATCACCC
AMPL417935	NPM1	Exon 11	chr5	170837379	170837627	ATCTAGAGTTAACTCTCTGGTGGTAGAATGAAAAATAGATGTTGAACTATGCAAAGAGACATTTAATTTATTGATGTCTATGAAGTGTTGTGGTTCCTTAACCACATTTCTTTTTTTTTTTTTCCAGGCTATTCAAGATCTCTGGCAGTGGAGGAAGTCTCTTTAAGAAAATAGTTTAAACAATTTGTTAAAAAATTTT
AMPL90657	EZH2	Exon 20	chr7	148504633	148504900	TTTTCTAAATTGCCCACAGTACTCGAGGTTCCTGAAGCTAAGGCAGCTGTTTCAGAGGAGGGGGGAGGAGGTAGCAGATGTCAAGGGATTTCCATTTCTCTTTCGATGCCGACATACTTCAGGGCATCAGCCTGGCTGTATCTGAAACAACAGGAAGGAGATGTCCGCTGGATGGCCACCCATCCAACATGTGCTGAGACTTAACACAACAAAGCCTG
AMPL90666	EZH2	Exon 19	chr7	148506075	148506342	CCAGAGTTCACAATCCAGTAGAAAAAGCCCTTAGAGATCATGCTAGAAATGTACTTTACCAACCTGTAATCAAAAAACAGCTCTTCGCCAGTCTGGATGGCTCTCTTGGCAAAAATACCTATCCTGTGATCACCGTTAACCATCATAACTGCAAAGAGACACACTGGTGTCAGTGAGCATGAAGACGGGCCACGGGGGGTTAACTGACTTGTTCACAT
AMPL317126	EZH2	Exon 18	chr7	148506310	148506575	GAAGTATTCAAGTCCATCATCACAGGACTGAAAAGGGAGTTCCAATTCTCACGTCAAAGGTACCTACCTTTTGCATAGCAGTTTGGATTTACCGAATGATTTGCAAAACGAATTTTGTTACCCTTGCGGGTTGCATCCACCACAAAATCTAAAAAGAAAAAAGTAAGCACAGCCCAGTGAATAATTTCAGTTATAAGTAAACCAAGTTATTATGAT
AMPL253481	EZH2	Exon 17	chr7	148507328	148507604	CTGAACACTCGGCCGGCAGAAGGCTGCCACATGCAACTCAGGAACTCACTGCCTCCCAGCTCTGAAACATACCATTGTTCAAGTTGAACAGAAAGCTGCACATGTATTTATCATACACTTTCCCTCTTCTGTCAGCTTCATCTTGAGAAATAATCTAAAAAGAAAGACACAGGAGAAAATTCTTTTGGATAAAGGTGATCAAGCCTGACAGAACACACAAAAGCGCA
AMPL1138	EZH2	Exon 16	chr7	148508594	148508869	TCCAATCAAACCCACAGACTTACCTAATAAAATCAATCTAAAATAAAGTAAAGTTAGTATATACAATGCCACCTGAATACAGGTTATCAGTGCCTTACCTCTCCACAGTATTCTGAGATGAATTCATTTTTCTGCACAGGATCTTTGATAAAAATCCCCCAGCCTGCCACGTCAGATGGTGCCAGCAATAGATGCTAGAGAATAAAACACAATCACATCATCAAAA
AMPL253507	EZH2	Exon 15	chr7	148511012	148511272	GACTTGTTGCTCACCTTTTTGGAGCCCCGCTGAATACTGCAGTTCTTGCAGGACACATTTTTACTGTCCCAATGGTCAGCGGCTCCACAAGTAAGACAGAGGTCAGGGTCACACTCTCGGACAGCCAGGTAGCACGGGCACTGCTTGGTGTTGCACTGTGCTTTGCAGCGGCATCCCGGAAAGCGGTTTTGACCTTCAGAGAGAGGTTTGG
AMPL90663	EZH2	Exon 14	chr7	148511912	148512187	ATTTTTTAAATTGCTAACCAAAGACCTATTTAGTTCTCATGCAATTGCATCAAAGCAACAAATACTTACACTCTGAACTACATTGACAAAACTTTTCACAAAAATTTTGTGCTATCACACAAGGGCACGAACTGTCACAAGGCTGCCGTGGATGATCACAGGGTTGATAGTTGTAAACATGGTTAGAGGAGCCGTCTGAGTAAAGATAACATCATGCAGGCCAATG
AMPL253486	EZH2	Exon 13	chr7	148512501	148512736	ACTATTCTAAAACAAATGAAAACAAAGCAGATATTGTTAAGCTAATAATGAGAGGAATGGAAAGATGCTAACCCTTTTTCAGCTGTATCTTTCTGCAGTGTGCAGCCCACAACCTGCAAAAACACAAAGAAAATTAAACCAAATTTCTGCGGGAAGCTACAAATCCAACAGAGAGCTGCTTAACTG
AMPL253496	EZH2	Exon 12	chr7	148513689	148513958	AGGGCCTTGCCTGCAGTGTCTATCTATGTTGACTTCTCTAAGGAGCTTCATGACAGACTCACCGGTGTTTCCTCTTCTTTTTCCTTGGAGGAGTATCCACATCCTCAGCGGGAGCTGGAGCTATGATGCTAGATTCTTTGACTCTAAACTCATACACCTGACAAGAGGCACAGTCACAGAGCCATGAGGACAGTCTTATTTAGGCAAACCATTCTTATAC
AMPL90660	EZH2	Exon 11	chr7	148514249	148514516	TTTGAAGCTCTTTTAACAACATTTTTATCGGATATCTTACCTGTCTACATGTTTTGGTCCCAATTAACCTAGCAATGGCACAGAAATTGTCATAGTAAGTGCCAATGAGGACTCTAAACATTGAGGCTTCAGCACCACTCCACTCCACATTCTCAGGAGGTTCAATATTTGGCTTCATCTTTATTGGTGTTTGACACCGAGAATTTGCTTCTACAAAA
AMPL90668	EZH2	Exon 10	chr7	148514757	148515022	CACCACAAGCTAGGGTACGGGTGCAGGCAGGAAACAGAAACAACACAGCTACACATTCTTGAGATAACTCTGGTCTTTATACTGAAACTAACCAACTAAGAAAATTATTCAATGCATTATACATCCTTAATCCTCACAACACGAACTTTCACAGAACAGTAAAACCCAGTTATTAGACGTGTCTTACCAGAGGAGCTCGAAGTTTCATCTTTCTTC
AMPL90669	EZH2	Exon 10	chr7	148514962	148515234	CATCTTTCTTCTCTTCTTCTTCTTTATCATTGTTCTCTCCCCCCGTTTCAGTCCCTGCTTCCCTATCACTGTCTGTATCCTTTGATTCCAGCACATTAATGGTGGGGGTGCTGGGCCTGCTACTGTTATTGGGAAGCCGTCCTCTTCTGCGGCCTCCTGGACGTTTTGGTGGGGTCTTTATCCGCTCAGCGGTGAGAGCAGCAGCAAACTCCTTTGCTCCCTC
AMPL90658	EZH2	Exon 9	chr7	148516593	148516867	CTTGATCACCTCCACCAAAGTGCAAAGTCCTCTCAAGTACCCTCTGCAATAATTAGGCACTAAGTCTTACCAAATGCTGGTAACACTGTGGTCCACAAGGTTTGTTGTCTAGAGCTGTTTCTGTGTTCTTCCGCTTATAAGTGTTGGGTGTTGCATGAAAAGCTGCAAAATAAATGAAACAAAGAATCTAATATAACTATAAAATACTTACTTTTTCACTCTTCC
AMPL90670	EZH2	Exon 8	chr7	148523365	148523600	CAAGCAACAAAGTAAAAATAATAATACTGAGATCTAAAGATATTTGTCAAAGTAACTACAAGATTAAATGATAAATTCTAGTTGTAATAAATGATAGCACTCTCCAAGCTGCTTTAAAACATAATTCCACAACAAAGATAGAAAATGAAAACGTACAATAATTGCACTTACGATGTAGGAAGCAGT
AMPL90671	EZH2	Exon 8	chr7	148523540	148523803	TAGGAAGCAGTCATATTTAAAACATCGCCTACAGAAAAGCGTATGAAAGGAGTGTAAGCTTTGCTCTCTCTGAACAGATTTAGCATTTGGTCCATCTATGTTGGGGGTACATTCAGGAGGAAGTGCGCCTGGGAGCTGCTGTTCGGTGAGTTCTTTATATCTGACATTAACCAAGAAAAATTTAAGTAAACATGAAACAAAAATCACTTTTTTG
AMPL90672	EZH2	Exon 7	chr7	148524083	148524338	CAAGTACACATGTTGCTTCAAGTATCTTGCAAACACTGTAAACAAAGTGTAGTGGCTCATCCGCTACATTGATTCCATTTGTAATAAACCAAAATGGTGAGTTACATACCATACAGGGCAAGATTGCCTCAAAGGAACAAATTCTTACTTTTCCTTTAGTTCTTCTGCTGTGCCCTTATCTGGAAACATTGAGGAAATGGCTTCAA
AMPL90673	EZH2	Exon 7	chr7	148524278	148524514	AATGGCTTCAAAAATTTTATCAGAAGGAAATTTCCGAGGTGGGCGGCTTTCTTTATCTAAACAGGAGAATATGAAAGGAAAAAAAGAATGGAAGTAAACAAGTTTTTGATCTTTCATTTTCTCTACCCAATTATGTCTCTATAACAAAGCTGATTTTCTAAGAAATCATCTCTATTTTGTGTTTTAC
AMPL90674	EZH2	Exon 6	chr7	148525756	148526022	TTTTGAAAGAAAGCTGTAATGGCTACACAGAATCCTAATAATCAGGCATACCATCTCGGTGATCCTCCAGATCTTTCTGCTTTTCTTCTCTTTCTTCAGGATCGTCTCCATCATCATCATCGTCATCATCATTATATTGACCAAGGGCATTCACCAACTCCACAAAAATTTCATCATTTATAAACCCACATTCTGAAACGCATCAAATGTCAGAAAC
AMPL90675	EZH2	Exon 5	chr7	148526789	148527039	GCTCACCTCTATCCCCGTGTACTTTCCCATCATAATTTTTTATTAGTTCTTCAATGAAAGTACCATCCTGATCTAAAACTTCATCTCCCATATAAGGAATGTTATGTAAAACAGTTTCATCTTCCACCTAAAAGAAAAAAATATATTTAAAAAGCAGGTTTACTCTAAGTATCAAATGTGAAATAACTAAAATACAACCTT
AMPL90667	EZH2	Exon 4	chr7	148529637	148529905	ATCTATGCTTTTTTACTTCAAATAAGTTATTATCAAATAAGCAGAAGATATCTTATTTACATACCATAAAATTCTGCTGTAGGGGAGACCAAGAATACATTATGGGTACTGAAGCAACTGCATTCAGAGTCTTTAATGGGATGACTTGTGTTGGAAAATCCAAGTCACTGGTCACCGAACACTAAAACAGAAAAAATAAAATTGACTCTTAAGAATAAA
AMPL90661	EZH2	Exon 3	chr7	148543458	148543731	TCCCAATAACCAAACAAATGTTCCAATAGCATAAACCAAAAGATGATGATAATTACTACAACATGTTATGTTAACCAACCTCCCTAGTCCCGCGCAATGAGCTCACAGAAGTCAGGATGTGCACAGGCTGTATCCTTCGCTGTTTCCATTCTTGGTTTAAGATTTCCGTTCTTTCCAAAATTTTCTGACGATTGGAACTAAACATACTCTTAAAAAAAAAAATG
AMPL90655	EZH2	Exon 2	chr7	148544118	148544334	CAAGTATTCACTCATCTTATTGTAAATACAAACTTGGCTAGAATTATTTTAAATAAAAACTTATTGAACTTAGGAGGGGAAAAAACCTATCCTTAATTGTATATTCATTTTCACAAAAGATAAAATTATACCTTTACTTCATCAGCTCGTCTGAACCTCTTGAGCTG
AMPL90656	EZH2	Exon 2	chr7	148544274	148544448	CTCTTGAGCTGTCTCAGTCGCATGTACTCTGATTTTACACGCTTCCGCCAACAAACTGGTCCCTTCTCAGATTTCTTCCCAGTCTGGCCCATGATTATTCTAAAAGCAATGGTTTCATATTAAAA
AMPL98763	JAK2	Exon 12	chr9	5069847	5070002	ATTCATACTTTCAGTGTATTTTGAAGTGATATATATGTATTTTATTTTTTCAGATAAATCAAACCTTCTAGTCTTCAGAACGAATGGTGTTTCTGATGTACCAACC
AMPL98764	JAK2	Exon 12	chr9	5069942	5070209	ATGTACCAACCTCACCAACATTACAGAGGCCTACTCATATGAACCAAATGGTGTTTCACAAAATCAGAAATGAAGATTTGATATTTGTAAGTCATTAGATACTCATTACTGTCTTTTTTGTCCTTTTAAAACAACATCTGTTTTCTTGATTTACATTCATGTGACATTGGAATTATTTTGTTATATACAAATTTAGTTGTGATTTAAATATTTTTCTT
AMPL200312	JAK2	Exon 13	chr9	5072428	5072691	TCTTTACTCATTCTTTTCTTTTACCTTTTTCTCTTGAAGAATGAAAGCCTTGGCCAAGGCACTTTTACAAAGATTTTTAAAGGCGTACGAAGAGAAGTAGGAGACTACGGTCAACTGCATGAAACAGAAGTTCTTTTAAAAGTTCTGGATAAAGCACACAGAAACTATTCAGAGGTGTGTATGTTCTTTATATTGTTCATGTAGTTTATGCTGT
AMPL90247	JAK2	Exon 14	chr9	5073605	5073878	GAGAATTTTCTGAACTATTTATGGACAACAGTCAAACAACAATTCTTTGTACTTTTTTTTTTCCTTAGTCTTTCTTTGAAGCAGCAAGTATGATGAGCAAGCTTTCTCACAAGCATTTGGTTTTAAATTATGGAGTATGTGTCTGTGGAGACGAGAGTAAGTAAAACTACAGGCTTTCTAATGCCTTTCTCAGAGCATCTGTTTTTGTTTATATAGAAAATTCA
AMPL90231	JAK2	Exon 15	chr9	5077317	5077554	ATTTAATTTCTTTACCTATAATGGTCACATGTAAGTATAAAGATTTAAATTACATATATTTAATTATATTTATACTTAAGCCTTATTATTATTACTTATATTTTAATGCAGATATTCTGGTTCAGGAGTTTGTAAAATTTGGATCACTAGATACATATCTGAAAAAGAATAAAAATTGTATAAATATA
AMPL90232	JAK2	Exon 15	chr9	5077465	5077699	AGATACATATCTGAAAAAGAATAAAAATTGTATAAATATATTATGGAAACTTGAAGTTGCTAAACAGTTGGCATGGGCCATGCATTTTCTAGTAAGTAGTACAACCTTTTTATCAAAAGATACTATTTTATTTTATAAAACAATATACAAATTATCTTTACCTGGAAACAAAAAATAAATCTGTA
AMPL90230	JAK2	Exon 16	chr9	5078234	5078508	GTACTTGTGGACTGATATTTGAATATATGTGCGTTTAACTCTAATAGGAAGAAAACACCCTTATTCATGGGAATGTATGTGCCAAAAATATTCTGCTTATCAGAGAAGAAGACAGGAAGACAGGAAATCCTCCTTTCATCAAACTTAGTGATCCTGGCATTAGTATTACAGTTTTGCCAAAGGACAGTAAGTTCTAGAAGGATTATATATAATGTTACTAAGCTT
AMPL253478	ABL	Exon 4	chr9	133738047	133738317	CTCAGCCAAACTGGCTCACGTGAGCTCTTTGAGCTTGCCTGTCTCTGTGGGCTGAAGGCTGTTCCCTGTTTCCTTCAGCTCTACGTCTCCTCCGAGAGCCGCTTCAACACCCTGGCCGAGTTGGTTCATCATCATTCAACGGTGGCCGACGGGCTCATCACCACGCTCCATTATCCAGCCCCAAAGCGCAACAAGCCCACTGTCTATGGTGTGTCCCCCAA
AMPL200757	ABL	Exon 4	chr9	133738257	133738510	GTGTCCCCCAACTACGACAAGTGGGAGATGGAACGCACGGACATCACCATGAAGCACAAGCTGGGCGGGGGCCAGTACGGGGAGGTGTACGAGGGCGTGTGGAAGAAATACAGCCTGACGGTGGCCGTGAAGACCTTGAAGGTAGGCTGGGACTGCCGGGGGTGCCCAGGGTACGTGGGGCAAGGCGTCTGCTGGCATTAGGCG
AMPL200561	ABL	Exon 5	chr9	133747442	133747711	GAAAAGCACTTCCTGAAATAATTTCACCTTCGTTTTTTTCCTTCTGCAGGAGGACACCATGGAGGTGGAAGAGTTCTTGAAAGAAGCTGCAGTCATGAAAGAGATCAAACACCCTAACCTGGTGCAGCTCCTTGGTGAGTAAGCCCGGGGCTCTGAAGAGAGGGTCTCGCGCCGCACCCCCAGGGTGACACAGGCGCTGGGGAAGACGCACGGGCGGCTC
AMPL200414	ABL	Exon 6	chr9	133748144	133748418	AAGGCTTTTTCTTTAGACAGTTGTTTGTTCAGTTGGGAGCGGAGCCACGTGTTGAAGTCCTCGTTGTCTTGTTGGCAGGGGTCTGCACCCGGGAGCCCCCGTTCTATATCATCACTGAGTTCATGACCTACGGGAACCTCCTGGACTACCTGAGGGAGTGCAACCGGCAGGAGGTGAACGCCGTGGTGCTGCTGTACATGGCCACTCAGATCTCGTCAGCCATGG
AMPL200415	ABL	Exon 6	chr9	133748358	133748545	GTCAGCCATGGAGTACCTGGAGAAGAAAAACTTCATCCACAGGTAGGGGCCTGGCCAGGCAGCCTGCGCCATGGAGTCACAGGGCGTGGAGCCGGGCAGCCTTTTACAAAAAGCCCCAGCCTAGGAGGTCTCAGGGCG
AMPL200672	ABL	Exon 7	chr9	133750218	133750480	TTCCTTTCTTAGAGATCTTGCTGCCCGAAACTGCCTGGTAGGGGAGAACCACTTGGTGAAGGTAGCTGATTTTGGCCTGAGCAGGTTGATGACAGGGGACACCTACACAGCCCATGCTGGAGCCAAGTTCCCCATCAAATGGACTGCACCCGAGAGCCTGGCCTACAACAAGTTCTCCATCAAGTCCGACGTCTGGGGTAAGGGCTGCTGCTG
AMPL200554	ABL	Exon 8	chr9	133753746	133754011	GAACAGCCTTTCTCTTTCGGTTTTCTTTCAGCATTTGGAGTATTGCTTTGGGAAATTGCTACCTATGGCATGTCCCCTTACCCGGGAATTGACCTGTCCCAGGTGTATGAGCTGCTAGAGAAGGACTACCGCATGGAGCGCCCAGAAGGCTGCCCAGAGAAGGTCTATGAACTCATGCGAGCATGTAAGCCTTCCTCAGCCTGTTCTCACGAGTAT
AMPL253505	ABL	Exon 9	chr9	133755364	133755636	GAACTGCTAGCCCCGTATTGCTAGCCAGATCTCATGGATGATCTGACTTGGGTTTCATCTGTCCAGGTTGGCAGTGGAATCCCTCTGACCGGCCCTCCTTTGCTGAAATCCACCAAGCCTTTGAAACAATGTTCCAGGAATCCAGTATCTCAGACGGTAAAGTACCCATCCCGGGGTACCTGCAGTGGGGTGAAAGGGCAGCCATGTGGGACTGCAGCCTGGG
AMPL47323	CBL	Exon 8	chr11	119148794	119149059	ATTTATAATTGCAGTTATTTATTCAACTAATAGTCTTTTAATTTTTTTTAATCAAAGGAACAATATGAATTATACTGTGAGATGGGCTCCACATTCCAACTATGTAAAATATGTGCTGAAAATGATAAGGATGTAAAGATTGAGCCCTGTGGACACCTCATGTGCACATCCTGTCTTACATCCTGGCAGGTACGGATCTAAACAGCGACTTTTTTC
AMPL200758	CBL	Exon 9	chr11	119149187	119149457	TTCTGCAGGAATCAGAAGGTCAGGGCTGTCCTTTCTGCCGATGTGAAATTAAAGGTACTGAACCCATCGTGGTAGATCCGTTTGATCCTAGAGGGAGTGGCAGCCTGTTGAGGCAAGGAGCAGAGGGAGCTCCCTCCCCAAATTATGATGATGATGATGATGAACGAGCTGATGATACTCTCTTCATGATGAAGGAATTGGCTGGTGCCAAGGTAAGATGG
AMPL89906	FLT3	Exon 20	chr13	28592520	28592795	ATGATAACGACACAACACAAAATAGCCGTATAAAAATAAGTAGGAAATAGCAGCCTCACATTGCCCCTGACAACATAGTTGGAATCACTCATGATATCTCGAGCCAATCCAAAGTCACATATCTTCACCACTTTCCCGTGGGTGACAAGCACGTTCCTGGCGGCCAGGTCTCTGTGAACACACTGTCAAGAATGACACCAGAGTGTTATTTACTGTGATGTGTATT
AMPL89919	FLT3	Exon 15	chr13	28607935	28608208	TGGGTGGGAAACTGTGCCTCCCATTTTTGTGCATCTTTGTTGCTGTCCTTCCACTATACTGTACCTTTCAGCATTTTGACGGCAACCTGGATTGAGACTCCTGTTTTGCTAATTCCATAAGCTGTTGCGTTCATCACTTTTCCAAAAGCACCTGATCCTAGTACCTTCCCTGCAAAGACAAATGGTGAGTACGTGCATTTTAAAGATTTTCCAATGGAAAAGAA
AMPL89900	FLT3	Exon 14	chr13	28608133	28608408	TTTAAAGATTTTCCAATGGAAAAGAAATGCTGCAGAAACATTTGGCACATTCCATTCTTACCAAACTCTAAATTTTCTCTTGGAAACTCCCATTTGAGATCATATTCATATTCTCTGAAATCAACGTAGAAGTACTCATTATCTGAGGAGCCGGTCACCTGTACCATCTGTAGCTGGCTTTCATACCTAAATTGCTTCAGAGATGAAATGATGAGTCAGTTAGGAA
AMPL89896	FLT3	Exon 13	chr13	28608365	28608627	GTTCTGCAGATAGAGGAAAGAATAATGAATTTTTACCTTTGCTTTTACCTTTTTGTACTTGTGACAAATTAGCAGGGTTAAAACGACAATGAAGAGGAGACAAACACCAATTGTTGCATAGAATGAGATGTTGTCTTGGATGAAAGGGAAGGGGCCTGCAACAAAAGAGTGTCACTCAGCGATGAAACAGAATTCCTGTGTGACATTATAAAT
AMPL1123	IDH2	Exon 4	chr15	90631710	90631979	CTGCAGAGACAAGAGGATGGCTAGGCGAGGAGCTCCAGTCGGGGGGTGCCCAGGTCAGTGGATCCCCTCTCCACCCTGGCCTACCTGGTCGCCATGGGCGTGCCTGCCAATGGTGATGGGCTTGGTCCAGCCAGGGACTAGGCGTGGGATGTTTTTGCAGATGATGGGCTCCCGGAAGACAGTCCCCCCCAGGATGTTCCGGATAGTTCCATTGGGACTT
AMPL1124	IDH2	Exon 4	chr15	90631919	90632092	CATTGGGACTTTTCCACATCTTCTTCAGCTTGAACTCTGTGAGGACAGAGATAATAGTGGTCCCACTGCAGCCGCCATCTTTCAACCAGAATTTGAACCCCAAGCAACAACACAGCCAGACGGG
AMPL1554	TP53	Exon 11	chr17	7572828	7573106	CCAAAACCCAAAATGGCAGGGGAGGGAGAGATGGGGGTGGGAGGCTGTCAGTGGGGAACAAGAAGTGGAGAATGTCAGTCTGAGTCAGGCCCTTCTGTCTTGAACATGAGTTTTTTATGGCGGGAGGTAGACTGACCCTTTTTGGACTTCAGGTGGCTGTAGGAGACAGAAGCAGGGAGGAGAGATGACATCACATGAGTGAGAGGGTCTGTGCCCCTTTTCCCTGACC
AMPL1120	TP53	Exon 10	chr17	7573853	7574119	ACCTAGGAAGGCAGGGGAGTAGGGCCAGGAAGGGGCTGAGGTCACTCACCTGGAGTGAGCCCTGCTCCCCCCTGGCTCCTTCCCAGCCTGGGCATCCTTGAGTTCCAAGGCCTCATTCAGCTCTCGGAACATCTCGAAGCGCTCACGCCCACGGATCTGCAGCAACAGAGGAGGGGGAGAAGTAAGTATATACACAGTACCTGAGTTAAAAGATGGT
AMPL1079631	TP53	Exon 10	chr17	7576470	7576652	TTAGGTGTATTAAATCCATTTTCAACTTACAATATTTTCAACTTACGACGAGTTTATCAGGAAGTAACACCATCGTAAGTCAAGTAGCATCTGTATCAGGCAAAGTCATAGAACCATTTTCATGCTCTCTTTA
AMPL89085	TP53	Exon 10	chr17	7576534	7576785	TAACACCATCGTAAGTCAAGTAGCATCTGTATCAGGCAAAGTCATAGAACCATTTTCATGCTCTCTTTAACAATTTTCTTTTTGAAAGCTGGTCTGGTCCTTTAAAATATATATTATGGTATAAGTTGGTGTTCTGAAGTTAGTTAGCTACAACCAGGAGCCATTGTCTTTGAGGCATCACTGCCCCCTGATGGCAAATGCC
AMPL89078	TP53	Exon 9	chr17	7576758	7577034	AGAAGAAAACGGCATTTTGAGTGTTAGACTGGAAACTTTCCACTTGATAAGAGGTCCCAAGACTTAGTACCTGAAGGGTGAAATATTCTCCATCCAGTGGTTTCTTCTTTGGCTGGGGAGAGGAGCTGGTGTTGTTGGGCAGTGCTAGGAAAGAGGCAAGGAAAGGTGATAAAAGTGAATCTGAGGCATAACTGCACCCTTGGTCTCCTCCACCGCTTCTTGTCCTG
AMPL89076	TP53	Exon 8	chr17	7576947		AACTGCACCCTTGGTCTCCTCCACCGCTTCTTGTCCTGCTTGCTTACCTCGCTTAGTGCTCCCTGGGGGCAGCTCGTGGTGAGGCTCCCCTTTCTTGCGGAGATTCTCTTCCTCTGTGCGCCGGTCTCTCCCAGGACAGGCACAAACACGCACCTCAAAGCTGTTCCGTCCCAGTAGATTACCACTACTCAGGATAGGAAAAGAGAAGCAAGAGGCAGTAAGGAA
AMPL1108	TP53	Exon 7	chr17	7577373	7577640	GTAGTATGGAAGAAATCGGTAAGAGGTGGGCCCAGGGGTCAGAGGCAAGCAGAGGCTGGGGCACAGCAGGCCAGTGTGCAGGGTGGCAAGTGGCTCCTGACCTGGAGTCTTCCAGTGTGATGATGGTGAGGATGGGCCTCCGGTTCATGCCGCCCATGCAGGAACTGTTACACATGTAGTTGTAGTGGATGGTGGTACAGTCAGAGCCAACCTAGGAG
AMPL89077	TP53	Exon 6	chr17	7578062	7578321	GCAGGAGAAAGCCCCCCTACTGCTCACCTGGAGGGCCACTGACAACCACCCTTAACCCCTCCTCCCAGAGACCCCAGTTGCAAACCAGACCTCAGGCGGCTCATAGGGCACCACCACACTATGTCGAAAAGTGTTTCTGTCATCCAAATACTCCACACGCAAATTTCCTTCCACTCGGATAAGATGCTGAGGAGGGGCCAGACCTAAGAG
AMPL1155	TP53	Exon 5	chr17	7578184	7578446	GTCGAAAAGTGTTTCTGTCATCCAAATACTCCACACGCAAATTTCCTTCCACTCGGATAAGATGCTGAGGAGGGGCCAGACCTAAGAGCAATCAGTGAGGAATCAGAGGCCTGGGGACCCTGGGCAACCAGCCCTGTCGTCTCTCCAGCCCCAGCTGCTCACCATCGCTATCTGAGCAGCGCTCATGGTGGGGGCAGCGCCTCACAACCTCCG
AMPL1156	TP53	Exon 5	chr17	7578360	7578579	CAGCGCTCATGGTGGGGGCAGCGCCTCACAACCTCCGTCATGTGCTGTGACTGCTTGTAGATGGCCATGGCGCGGACGCGGGTGCCGGGCGGGGGTGTGGAATCAACCCACAGCTGCACAGGGCAGGTCTTGGCCAGTTGGCAAAACATCTTGTTGAGGGCAGGGGAGTA
AMPL1582	TP53	Exon 4	chr17	7579263	7579513	AGCCAGCCCCTCAGGGCAACTGACCGTGCAAGTCACAGACTTGGCTGTCCCAGAATGCAAGAAGCCCAGACGGAAACCGTAGCTGCCCTGGTAGGTTTTCTGGGAAGGGACAGAAGATGACAGGGGCCAGGAGGGGGCTGGTGCAGGGGCCGCCGGTGTAGGAGCTGCTGGTGCAGGGGCCACGGGGGGAGCAGCCTCTGG
AMPL89075	TP53	Exon 4	chr17	7579379	7579615	ATGACAGGGGCCAGGAGGGGGCTGGTGCAGGGGCCGCCGGTGTAGGAGCTGCTGGTGCAGGGGCCACGGGGGGAGCAGCCTCTGGCATTCTGGGAGCTTCATCTGGACCTGGGTCTTCAGTGAACCATTGTTCAATATCGTCCGGGGACAGCATCAAATCATCCATTGCTTGGGACGGCAAGGGGGA
AMPL89084	TP53	Exon 3	chr17	7579585	7579843	GCAGTCAGAGGACCAGGTCCTCAGCCCCCCAGCCCCCCAGCCCTCCAGGTCCCCAGCCCTCCAGGTCCCCAGCCCAACCCTTGTCCTTACCAGAACGTTGTTTTCAGGAAGTCTGAAAGACAAGAGCAGAAAGTCAGTCCCATGGAATTTTCGCTTCCCACAGGTCTCTGCTAGGGGGCTGGGGTTGGGGTGGGGGTGGTGGGCCTGCC
AMPL89079	TP53	Exon 2	chr17	7579713	7579991	GAAAGTCAGTCCCATGGAATTTTCGCTTCCCACAGGTCTCTGCTAGGGGGCTGGGGTTGGGGTGGGGGTGGTGGGCCTGCCCTTCCAATGGATCCACTCACAGTTTCCATAGGTCTGAAAATGTTTCCTGACTCAGAGGGGGCTCGACGCTAGGATCTGACTGCGGCTCCTCCATGGCAGTGACCCGGAAGGCAGTCTGGCTGCTGCAAGAGGAAAAGTGGGGATCCAG
AMPL89847	SRSF2	Exon 1	chr17	74732798	74733072	CGCCCGGGCCTCCCGCGCGCCCCGCCCCGCCTCCCGCGGTCCCCTCAGCCCCGTTTACCTGCGGCTCCGGCGTCCGTAGCCACCGCCCCCGTACCTGCGGGGTGGCGGTCCCCGGCGGCTGTGGTGTGAGTCCGGGGGGCGGCCGTAGCGCGCCATTTGCACCCGCAGCTCGCGGCCGTCCAGCACGGCCCCGTCCATGGCATCCATAGCGTCCTCAGCGTCGCG
AMPL89848	SRSF2	Exon 1	chr17	74733010	74733262	CCTCAGCGTCGCGCTTGTCGTGAAAGCGAACGAAGGCGAAGCCGCGGGACTCCTTGGTGTAGCGGTCCCGCGGGATGTACACGTCGCCGACGCGCCCGTACTTCTCGAAGACGCGCCTCAGCGTGTCGGGCGAGGTGCGGTAGGTCAGGTTGTCCACCTTGAGGGAGGTCATACCCTCCACATCGGGAGGGGGGCGGCCGTAG
AMPL89849	SRSF2	Exon 1	chr17	74733193	74733461	CGGGAGGGGGGCGGCCGTAGCTCATAGCTCTGAGTGGCGGCCCGGAGCCCCGCGAACTGGCGCCGGCTTCCTCAGCTCTGGGCGGTGCGACGCCGCGCCTCTCAGGCAGTTGCCTTCCGCGTGGGGACACTGGGAAAGGCCTTGCCGCAGAACAGCACGGACGGGCTCCGCAGGCTAGCGCACCTGAGTAACAACTGGGCGGGCAGCCGGCCTCTGCGC
AMPL200421	CALR	Exon 9	chr19	13054318	13054595	TCCTCCAGGTCAAGTCTGGCACCATCTTTGACAACTTCCTCATCACCAACGATGAGGCATACGCTGAGGAGTTTGGCAACGAGACGTGGGGCGTAACAAAGGTGAGGCCTGGTCCTGGTCCTGATGTCGGGGGCGGGCAGGGCTGGCAGGGGGCAAGGCCCTGAGGTGTGTGCTCTGCCTGCAGGCAGCAGAGAAACAAATGAAGGACAAACAGGACGAGGAGCAGAG
AMPL200422	CALR	Exon 9	chr19	13054523	13054702	GACAAACAGGACGAGGAGCAGAGGCTTAAGGAGGAGGAAGAAGACAAGAAACGCAAAGAGGAGGAGGAGGCAGAGGACAAGGAGGATGATGAGGACAAAGATGAGGATGAGGAGGATGAGGAGGACAAGG
AMPL117175	CALR	Exon 9	chr19	13054634	13054811	GAGGATGAGGAGGACAAGGAGGAAGATGAGGAGGAAGATGTCCCCGGCCAGGCCAAGGACGAGCTGTAGAGAGGCCTGCCTCCAGGGCTGGACTGAGGCCTGAGCGCTCCTGCCGCAGAGCTGGCCGC
AMPL32886	CEBPA	Exon 1	chr19	33792123	33792403	CGCACGGCTCGGGCAAGCCTCGAGATCCGGCGACCCCAAACCACTCCCTGGGTCCCCGCCGGAGGCTGGCCCAGGGCGGTCCCACAGCCGCGCGCCTCACGCGCAGTTGCCCATGGCCTTGACCAAGGAGCTCTCTGGCAGCTGGCGGAAGATGCCCCGCAGCGTGTCCAGTTCGCGGCTCAGCTGTTCCACCCGCTTGCGCAGGCGGTCATTGTCACTGGTCAGCTCCAG
AMPL32888	CEBPA	Exon 1	chr19	33792342	33792490	GGTCAGCTCCAGCACCTTCTGCTGCGTCTCCACGTTGCGCTGCTTGGCCTTGTCGCGGCTCTTGCGCACCGCGATGTTGTTGCGCTCGCGCCGCACCCG
AMPL88426	CEBPA	Exon 1	chr19	33792429	33792714	GCGCCGCACCCGGTACTCGTTGCTGTTCTTGTCCACCGACTTCTTGGCCTTGCCCGCGCCGCTGCCGCCACTCGCGCGGAGGTCGGGGTGCGCGGCGCCCAGCCCCTTGAGCGCGCTGCCAGGGCCCGGCAGGCCGGCGGCACCGAGCGCGGGCGCGGGGTGCGGGCTGGGCACGGGCGTGGGCGGCGGCGTGGGGTGACCGGGCTGCAGGTGCATGGTGGTCTGGCCGCAGTGCG
AMPL88427	CEBPA	Exon 1	chr19	33792654	33792858	GCCGCAGTGCGCGATCTGGAACTGCAGGTGCGGGGCGGCCAGGTGCGCGGGCGGCGGGTGCGGGTGCGGGTGCGAGGGCGGCGGCGGCGGCGGCGGCTGGTAAGGGAAGAGGCCGGCCAGCGCCAGCTGCTTGGCTTCATCCTCCTCGCGGGGCT
AMPL88428	CEBPA	Exon 1	chr19	33792798	33793017	CTCGCGGGGCTCCTGCTTGATCACCAGCGGCCGCAGCGCCGGCGCCCCGACGCGCTCGTACAGGGGCTCCAGCCTGCCGTCCAGGTAGCCGGCGGCCGCGCAGCCGTAGCCGGGCGGGGGCCCGTGCGCTCCCCCGGGCATGACGGCGCCGCCGGGGCCCGCGGGCGCGC
AMPL88429	CEBPA	Exon 1	chr19	33792823	33793091	AGCGGCCGCAGCGCCGGCGCCCCGACGCGCTCGTACAGGGGCTCCAGCCTGCCGTCCAGGTAGCCGGCGGCCGCGCAGCCGTAGCCGGGCGGGGGCCCGTGCGCTCCCCCGGGCATGACGGCGCCGCCGGGGCCCGCGGGCGCGCCCGGGTAGTCAAAGTCGCCGCCGCCGCCGCCGCCCGTGGGGCCCACGGCCGCCTTGGCCTTCTCCTGCTGCCGG
AMPL32897	CEBPA	Exon 1	chr19	33792987	33793139	GCCGCCGCCGCCGCCCGTGGGGCCCACGGCCGCCTTGGCCTTCTCCTGCTGCCGGCTGTGCTGGAACAGGTCGGCCAGGAACTCGTCGTTGAAGGCGGCCGGG
AMPL32898	CEBPA	Exon 1	chr19	33793079	33793347	AGGCGGCCGGGTCGATGTAGGCGCTGATGTCGATGGACGTCTCGTGCTCGCAGATGCCGCCCAGCGGCTCCGGGGCGGCAGGTGGGGCGGGAGGCTGCGCGGGGCCCGCGCCCCGGGGAAAGCCGAAGGCGGCGCTGCTGGGCGCGTGCGGGGGGCTCTGCAGGTGGCTGCTCATCGGGGGCCGCGGCTCCGCCTCGTAGAAGTCGGCCGACTCCATGG
AMPL90402	ASXL1	Exon 10	chr20	31019319	31019552	AAGTTTATTTATTAGGATTTTTTTCCCCCTTGATCCTTCTAGGTGGGGACGGATGGCCTGTTGCGTCTCAGCAGCAGTGCACTAAATAACGAGTTTTTTACCCATGCGGCTCAGAGCTGGCGGGAGCGCCTGGCTGATGGTATGTAGACTTGGTCATCTCGGACGGCTTGCGACGCACCTGTCG
AMPL90410	ASXL1	Exon 11	chr20	31020612	31020881	TTAATATCCCGAATGCACTTACTAGAAGAGGTTTATTTCTCCCTAGGTGAATTTACTCATGAGATGCAAGTCAGGATACGACAGGAAATGGAGAAGGAAAAGAAGGTGGAACAATGGAAAGAAAAGTTCTTTGAAGACTACTATGGACAGAAGTAAGGCAGTTGGAGCTATGAGTCCTGGTCTGGGGTTTTGAGGGGATAGAGGTAGATGGTCTCAAAAT
AMPL90406	ASXL1	Exon 12	chr20	31021053	31021328	GATTTGCAGGCTGGGTTTGACCAAAGAAGAGTCATTGCAGCAGAACGTGGGCCAGGAGGAGGCTGAAATCAAAAGTGGCTTGTGTGTCCCAGGAGAATCAGTGCGTATACAGCGTGGTCCAGCCACCCGACAGCGAGATGGGCATTTTAAGAAACGCTCTCGGCCAGATCTCCGAACCAGAGCCAGAAGGAATCTGTACAAAAAACAGGAGTCAGAACAAGCAGGG
AMPL90407	ASXL1	Exon 12	chr20	31021257	31021526	ACAGGAGTCAGAACAAGCAGGGGTTGCTAAGGATGCAAAATCTGTGGCCTCAGATGTTCCCCTCTACAAGGATGGGGAGGCTAAGACTGACCCAGCAGGGCTGAGCAGTCCCCATCTGCCAGGCACATCCTCTGCAGCACCCGACCTGGAGGGTCCCGAATTCCCAGTTGAGTCTGTGGCTTCTCGGATCCAGGCTGAGCCAGACAACTTGGCACGTGCC
AMPL90408	ASXL1	Exon 12	chr20	31021466	31021619	TGGCACGTGCCTCTGCATCTCCAGACAGAATTCCTAGCCTGCCTCAGGAAACTGTGGATCAGGAACCCAAGGATCAGAAGAGGAAATCCTTTGAGCAGGCGGCC
AMPL90409	ASXL1	Exon 12	chr20	31021559	31021746	AGCAGGCGGCCTCTGCATCCTTTCCCGAAAAGAAGCCCCGGCTTGAAGATCGTCAGTCCTTTCGTAACACAATTGAAAGTGTTCACACCGAAAAGCCACAGCCCACTAAAGAGGAGCCCAAAGTCCCGCCCATCCGGG
AMPL90412	ASXL1	Exon 13	chr20	31022147	31022420	TTTACAGTCCCTAGGTCAGATCACCCAGTCAGTTAAAACTATTTTCTAATTCTTTTTTTGCAGATTCAACTTTCACGTATCAAACCACCCTGGGTGGTTAAAGGTCAGCCCACTTACCAGATATGCCCCCGGATCATCCCCACCACGGAGTCCTCCTGCCGGGGTTGGACTGGCGCCAGGACCCTCGCAGACATTAAAGCCCGTGCTCTGCAGGTCCGAGGGGC
AMPL90413	ASXL1	Exon 13	chr20	31022344	31022616	AGCCCGTGCTCTGCAGGTCCGAGGGGCGAGAGGTCACCACTGCCATAGAGAGGCGGCCACCACTGCCATCGGAGGGGGGGGTGGCCCGGGTGGAGGTGGCGGCGGGGCCACCGATGAGGGAGGTGGCAGAGGCAGCAGCAGTGGTGATGGTGGTGAGGCCTGTGGCCACCCTGAGCCCAGGGGAGGCCCGAGCACCCCTGGAAAGTGTACGTCAGATCTACAG
AMPL90414	ASXL1	Exon 13	chr20	31022561	31022729	CTACAGCGAACACAACTACTGCCGCCTTATCCTCTAAATGGGGAGCATACCCAGGCCGGAACTGCCATGTCCAGAGCTAGGAGAGAGGACCTGCCTTCTCTGAGAAAGGAGGAAAGCTG
AMPL90415	ASXL1	Exon 13	chr20	31022669	31022875	GAGGAAAGCTGCCTACTACAGAGGGCTACAGTTGGACTCACAGATGGGCTAGGAGATGCCTCCCAACTCCCCGTTGCTCCCACTGGGGACCAGCCATGCCAGGCCTTGCCCCTACTGTCCTCCCAAACCTCAGTAGCTGAGAGATTAGTGGAGCAGC
AMPL90416	ASXL1	Exon 13	chr20	31022815	31022995	AGTGGAGCAGCCTCAGTTGCATCCGGATGTTAGAACTGAATGTGAGTCTGGCACCACTTCCTGGGAAAGTGATGATGAGGAGCAAGGACCCACCGTTCCTGCAGACAATGGTCCCATTCTGTCTCTAGTGG
AMPL90417	ASXL1	Exon 13	chr20	31022935	31023187	GTCTCTAGTGGGAGATGATACATTAGAGAAAGGAACTGGCCAAGCTCTTGACAGTCATCCCACTATGAAGGATCCTGTAAATGTGACCCCCAGTTCCACACCTGAATCCTCACCGACTGATTGCCTGCAGAACAGAGCATTTGATGACGAATTAGGGCTTGGTGGCTCATGCCCTCCTATGAGGGAAAGTGATACTAGACAAG
AMPL90418	ASXL1	Exon 13	chr20	31023127	31023404	TACTAGACAAGAAAACTTGAAAACCAAGGCTCTCGTTTCTAACAGTTCTTTGCATTGGATACCCATCCCATCGAATGATGAGGTAGTGAAACAGCCCAAACCAGAATCCAGAGAACACATACCATCTGTTGAGCCCCAGGTTGGAGAGGAGTGGGAGAAAGCTGCTCCCACCCCTCCTGCATTGCCTGGGGATTTGACAGCTGAGGAGGGTCTAGATCCTCTTGACAG
AMPL90419	ASXL1	Exon 13	chr20	31023344	31023610	CCTCTTGACAGCCTTACTTCACTCTGGACTGTGCCATCTCGAGGAGGCAGTGACAGCAATGGCAGTTACTGTCAACAGGTGGACATTGAAAAGCTGAAAATCAACGGAGACTCTGAAGCACTGAGTCCTCACGGTGAGTCCACGGATACAGCCTCTGACTTTGAAGGTCACCTCACGGAGGACAGCAGTGAGGCTGACACTAGAGAAGCTGCAGTGA
AMPL90420	ASXL1	Exon 13	chr20	31023550	31023788	AGCTGCAGTGACAAAGGGATCTTCGGTGGACAAGGATGAGAAACCCAATTGGAACCAATCTGCCCCACTGTCCAAGGTGAATGGTGACATGCGTCTGGTTACAAGGACAGATGGGATGGTTGCTCCTCAGAGCTGGGTGTCTCGAGTATGTGCGGTCCGCCAAAAGATCCCAGATTCCCTACTGCTGGC
AMPL90421	ASXL1	Exon 13	chr20	31023727	31023979	CCTACTGCTGGCCAGTACTGAGTACCAGCCAAGAGCCGTGTGCCTGTCCATGCCTGGGTCCTCAGTGGAGGCCACTAACCCACTTGTGATGCAGTTGCTGCAGGGTAGCTTGCCCCTAGAGAAGGTTCTTCCACCAGCCCACGATGACAGCATGTCAGAATCCCCACAAGTACCACTTACAAAAGACCAGAGCCATGGCTCGC
AMPL90422	ASXL1	Exon 13	chr20	31023918	31024184	GCCATGGCTCGCTACGCATGGGATCTTTACATGGTCTTGGAAAAAACAGTGGCATGGTTGATGGAAGCAGCCCCAGTTCTTTAAGGGCTTTGAAGGAGCCTCTTCTGCCAGATAGCTGTGAAACAGGCACTGGTCTTGCCAGGATTGAGGCCACCCAGGCTCCTGGAGCACCCCAAAAGAATTGCAAGGCAGTCCCAAGTTTTGACTCCCTCCATCC
AMPL90423	ASXL1	Exon 13	chr20	31024124	31024350	TCCCTCCATCCAGTGACAAATCCCATTACATCCTCTAGGAAACTGGAAGAAATGGATTCCAAAGAGCAGTTCTCTTCCTTTAGTTGTGAAGATCAGAAGGAAGTCCGTGCTATGTCACAGGACAGTAATTCAAATGCTGCTCCAGGAAAGAGCCCAGGAGATCTTACTACCTCGAGA
AMPL90424	ASXL1	Exon 13	chr20	31024290	31024556	CTACCTCGAGAACACCTCGTTTCTCATCTCCAAATGTGATCTCCTTTGGTCCAGAGCAGACAGGTCGGGCCCTGGGTGATCAGAGCAATGTTACAGGCCAAGGGAAGAAGCTTTTTGGCTCTGGGAATGTGGCTGCAACCCTTCAGCGCCCCAGGCCTGCGGACCCGATGCCTCTTCCTGCTGAGATCCCTCCAGTTTTTCCCAGTGGGAAGTTGGG
AMPL90425	ASXL1	Exon 13	chr20	31024496	31024667	GGGAAGTTGGGACCAAGCACAAACTCCATGTCTGGTGGGGTACAGACTCCAAGGGAAGACTGGGCTCCAAAGCCACATGCCTTTGTTGGCAGCGTCAAGAATGAGAAGACTTTTGTGGGGGG
AMPL90426	ASXL1	Exon 13	chr20	31024607	31024872	TTTGTGGGGGGTCCTCTTAAGGCAAATGCCGAGAACAGGAAAGCTACTGGGCATAGTCCCCTGGAACTGGTGGGTCACTTGGAAGGGATGCCCTTTGTCATGGACTTGCCCTTCTGGAAATTACCCCGAGAGCCAGGGAAGGGGCTCAGTGAGCCTCTGGAGCCTTCTTCTCTCCCCTCCCAACTCAGCATCAAGCAGGCATTTTATGGGAAGCTT
AMPL90427	ASXL1	Exon 13	chr20	31024812	31024992	ATGGGAAGCTTTCTAAACTCCAACTGAGTTCCACCAGCTTTAATTATTCCTCTAGCTCTCCCACCTTTCCCAAAGGCCTTGCTGGAAGTGTGGTGCAGCTGAGCCACAAAGCAAACTTTGGTGCGAGCCAC
AMPL90428	ASXL1	Exon 13	chr20	31024932	31025133	GTGCGAGCCACAGTGCATCACTTTCCTTGCAAATGTTCACTGACAGCAGCACGGTGGAAAGCATCTCGCTCCAGTGTGCGTGCAGCCTGAAAGCCATGATCATGTGCCAAGGCTGCGGTGCGTTCTGTCACGATGACTGTATTGGACCCTCA
AMPL90429	ASXL1	Exon 13	chr20	31025073	31025256	TTGGACCCTCAAAGCTCTGTGTATTGTGCCTTGTGGTGAGATAATAAATTATGGCCATGGGAAACATTGTATATTTAGTGTGTGTATTTTGATAATGATTGATCTTAAATCTGTATACAGAATATCATTGATAT
AMPL317545	RUNX1	Exon 9	chr21	36164263	36164539	CCTGGCCGTCGGGCGCCCTCGGCCCCAGGACGGTGGCCGGGCCCAGGGCCCGGGATCCCGGCGGGCTTGTCGCGAACAGGAGGCCCGCGCGCCCGGAGGCGAAGGCGGCGGCCCGCGGGGCCCAGCCGGGCCAGGCCTGGCGCCTCAGTAGGGCCTCCACACGGCCTCCTCCAGGCGCGCGGAGGGCGCCATGTTGGTGGGGGAGTTGCTGTGGCTGCCCTCGGCCT
AMPL89657	RUNX1	Exon 9	chr21	36164427	36164674	CCTCCTCCAGGCGCGCGGAGGGCGCCATGTTGGTGGGGGAGTTGCTGTGGCTGCCCTCGGCCTCCACCACGTCGCTCTGGTTCGGGAGGCTGGGGTTGAGCAGCGCGGAGCCGGTGGAGGCGTTGGTGCAGGGCGGCAGGATGCGCGGCGGCGAGCGCTCGCCGCCCACCATGGAGAACTGGTAGGAGCCGGCCGAGG
AMPL89658	RUNX1	Exon 9	chr21	36164612	36164785	GAGCCGGCCGAGGCGCCGTAGTACAGGTGGTAGGAGGGCGAGCTGGCTTGGAACGGGCCTCCCTGCGCTTGCGACGAGCCGGGGTAGGGCGGCGGCAGGTAGGTGTGGTAGCGCGTGGCCGAGC
AMPL89659	RUNX1	Exon 9	chr21	36164644	36164907	GGAGGGCGAGCTGGCTTGGAACGGGCCTCCCTGCGCTTGCGACGAGCCGGGGTAGGGCGGCGGCAGGTAGGTGTGGTAGCGCGTGGCCGAGCCCATGGCCGACATGCCGATGCCGATGCCCGAGGTGACCGGCGTCGGGGAGTAGGTGAAGGCGCCTGGATAGTGCATGCGGGGGTCGGAGATGGAGGGCAGCGCGGGGAACTGGCGCGGGTCG
AMPL89660	RUNX1	Exon 9	chr21	36164761	36164944	GCCCGAGGTGACCGGCGTCGGGGAGTAGGTGAAGGCGCCTGGATAGTGCATGCGGGGGTCGGAGATGGAGGGCAGCGCGGGGAACTGGCGCGGGTCGCTGAACGCTGTCAGGTCGGGTGCCGCTGCAGGGCGGG
AMPL89671	RUNX1	Exon 8	chr21	36171566	36171835	GGCTTACTTGAGAGTCGACTGGAAAGTTCTGCAGAGAGGGTTGTCATGCCGCTGGCACGTCCAGGTGAAATGGGCGTTGCTGGGTGCACAGAAGGAGAGGCAATGGATCCCAGGTATTGGTAGGACTGATCGTAGGACCACGGTGGGGATGGTTGGATCTGCCTTGTATCTGAAGAGAATCAGAAAGGTCAATTATATGTAAAGTGGGGTGGGATTTAAA
AMPL89664	RUNX1	Exon 5	chr21	36193836	36194110	CTGAGGGCTGTCATCTTTCTTCTGAGTCTCTTCTGAGGATGAGATGGAAAAGATAGCTCTATCCTGGCTGGGGAGAGGGATGGACAGAAGAACTGACTTCTGCCTTAACATCTCCAGGGTGCTGTGTCTTCCTCTGAGGGAGCCATGTGTGACCAGGGAGAAAGTTCGAAAATAAGGACAATTCTTTATAGAGCCGCGAATGCATTCCCCTCCCCTACCCCAAGG
AMPL89665	RUNX1	Exon 7	chr21	36206681	36206910	CCCTGCATCTGACTCTGAGGCTGAGGGTTAAAGGCAGTGGAGTGGTTCAGGGAGGCACGAGGGTTGGGCGTGGGGGCTGGGTGGTGTGGGCTGACCCTCATGGCTGTGCGCCGCAGCTGCTCCAGTTCACTGAGCCGCTCGGAAAAGGACAAGCTCCCGGGCTTGGTCTGATCATCTAGT
AMPL89666	RUNX1	Exon 7	chr21	36206860	36206985	TTTCTGCCGATGTCCTATTGTGGGGAGCAGGGAGGGGAGGGGATGGGGGGAGGGAAGGAGGGAGGGAAGAGATCAG
AMPL89670	RUNX1	Exon 6	chr21	36231691	36231961	GCCTGGAGGGTGTACCAGCCTGGAGGGTGTACCAGCCCCAAGTGGATGCACTTACTTCGAGGTTCTCGGGGCCCATCCACTGTGATTTTGATGGCTCTGTGGTAGGTGGCGACTTGCGGTGGGTTTGTGAAGACAGTGATGGTCAGAGTGAAGCTTTTCCCTGTGGGGACACGATAGAGAACAAAACAGAATGAGGTTGGTGGCCTGAACATATCTGTTGA
AMPL89674	RUNX1	Exon 5	chr21	36252796	36253068	GTGTTTCAAGCATAGTTTTGACAGATAACGTACCTCTTCCACTTCGACCGACAAACCTGAGGTCATTAAATCTTGCAACCTGGTTCTTCATGGCTGCGGTAGCATTTCTCAGCTCAGCCGAGTAGTTTTCATCATTGCCAGCCATCACAGTGACCAGAGTGCCATCTGGAACATCCCCTAGGGCCACCACCTAAACACCAGTCAAAGGACAAATGCAGACATC
AMPL317555	RUNX1	Exon 1	chr21	36258905	36259189	GAGGCCGCCCCAGAAAGCTGAGACGAGTGCCTCCCGAGGGTCGCCACGGCAACACAGCATCCCCCACATCCCAAGCTAGGAAGACCGACCCGGGGCTGCGGGGGCCCCTTTCCAGAATCCGGCCCCGCCCGCCTGGCCGCTGCCCTCGCGGATCTCCCCCGGCCTCGCCGGCCTCCGCCTGTCCTCCCACCACCCTCTCCGGGCCAGTACCTTGAAAGCGATGGGCAGGGTCTTG
AMPL89662	RUNX1	Exon 1	chr21	36259126	36259402	TGGGCAGGGTCTTGTTGCAGCGCCAGTGCGTAGGCAGCACGGAGCAGAGGAAGTTGGGGCTGTCGGTGCGCACCAGCTCGCCCGGGTGGTCGGCCAGCACCTCCACCATGCTGCGGTCGCCGCTCCTCAGCTTGCCGGCCAGGGCAGCGCCGGCGTCCGGGGCGCCCAGCGGCAACGCCTCGCTCATCTTGCCTGGGCTCAGCGCGGTGGAAGGCGGCGTGAAGCGG
AMPL89663	RUNX1	Exon 1	chr21	36259317	36259451	CCTGGGCTCAGCGCGGTGGAAGGCGGCGTGAAGCGGCGGCTCGTGCTGGCATCTACGGGGATACGCATCACAACAAGCCGATTGA
AMPL89668	RUNX1	Exon 3	chr21	36264989	36265262	TTTAAGCTTTCATTGAAATATTTTATATGGTATAACATTTACAATATGGAGAACTGCTTTTAAGTATATTGGAATCAGCAGAAACAGCCTTAATTATTTGGTTAAATTATATCACAAGTTATACATAGAGATACATAGATATAAAATCATATACACATCTATGAAGGTGTGTACTTTATTTAAAAATATAACTTGGAATTTAACATACCGTGGACGTCTCTAGA
AMPL89669	RUNX1	Exon 3	chr21	36265211	36265363	GAAGGATTCATTCCAAGTATGCATTCTGAAATAACAGAAAGTAGGAAAATAAAAGTAATGCAAGTTTAAAAATTAACTTTCCCCCGACTTTTTTTTTTTTGCT
AMPL89667	RUNX1	Exon 2	chr21	36421010	36421288	CTGGCAGGCACCGAGGCATCTCTGCACCGAGGTGAAACAAGCTGCCATTTCATTACAGGCAAAGCTGAGCAAAAGTAGATATTACAAGACCAGCATGTACTCACCTCTCATGAAGCACTGTGGGTACGAAGGAAATGACTCAAATATGCTGTCTGAAGCCATCGCTTCCTCCTGAAAATGCACCCTCTTCTGAAGGCGGGGGACTCAATGATTTCTTTTACCTTCGGAG
AMPL89822	U2AF1	Exon 6	chr21	44514676	44514947	ACTACCTCGTGTGCACACGGCCCCGAACTGTGCTCAGTCACGTCACTGGCCACTCCTCACTCACCCCATCTCATACTGACGGCAGCAGGCTTCTCTGAAGTCCGTCACGGGTGACAGCTCGGCGTGGATCGGCTGTCCATTAAACCAACGGTTATTCAAGTCAATCACAGCCTTTTCCGCATCTTCCTCACGGCGAAACTGAAAAGACAAAAACAGAAGTGC
AMPL89820	U2AF1	Exon 2	chr21	44524311	44524583	AAAAATGACTTGCTTAATATGTAGAAATTAACTGTCTTTGAAAAGAACATGAAGTTTTTATAATTTACATGAAAAAAAGGCAAACAAACCTGGCTAAACGTCGGTTTATTGTGCAACCGAGAGCACCTGTCTCCATGACGACATGCTCCAATTTTGAAATAAAATGAACAGTTGACTCTGTAAGGGAAAATGAGAGCTGATTATTTTGCTGGGAAGATATCAA

## Sheet: Coverage data
Depth-of-coverage per amplicon for each of the samples across the two NGS runs
						TruQ0 (Run 1)			TruQ1 (Run 1)			TruQ7_Rep1 (Run 1)			TruQ7_Rep2 (Run 1)			Sera_Rep1 (Run 1)			Sera_Rep2 (Run 1)			TruQ0 (Run 2)			TruQ1 (Run 2)			TruQ7_Rep1 (Run 2)			TruQ7_Rep2 (Run 2)			Sera_Rep1 (Run 2)			Sera_Rep2 (Run 2)			MPN 1 (Run 3)			MPN 2 (Run 3)			MPN 3 (Run 3)
Amplicon	Gene	Exon	Chr	Start	Stop	Coverage	CoverageRead1	CoverageRead2	Coverage	CoverageRead1	CoverageRead2	Coverage	CoverageRead1	CoverageRead2	Coverage	CoverageRead1	CoverageRead2	Coverage	CoverageRead1	CoverageRead2	Coverage	CoverageRead1	CoverageRead2	Coverage	CoverageRead1	CoverageRead2	Coverage	CoverageRead1	CoverageRead2	Coverage	CoverageRead1	CoverageRead2	Coverage	CoverageRead1	CoverageRead2	Coverage	CoverageRead1	CoverageRead2	Coverage	CoverageRead1	CoverageRead2	Coverage	CoverageRead1	CoverageRead2	Coverage	CoverageRead1	CoverageRead2	Coverage	CoverageRead1
AMPL89573	CSF3R	Exon 18	chr1	36931628	36931886	5421	2712	2709	3783	1895	1888	4562	2282	2280	3393	1702	1691	4674	2343	2331	4182	2099	2083	3181	1596	1585	4256	2132	2124	4987	2503	2484	4985	2498	2487	4384	2200	2184	4548	2280	2268	1773	887	886	1492	747	745	2570	1288
AMPL89551	CSF3R	Exon 17	chr1	36931865	36932118	6439	3229	3210	4315	2163	2152	6859	3445	3414	3656	1833	1823	8083	4052	4031	7156	3593	3563	4353	2185	2168	6175	3095	3080	6441	3236	3205	5701	2860	2841	5808	2916	2892	5447	2735	2712	3866	1937	1929	2552	1278	1274	4091	2047
AMPL89552	CSF3R	Exon 17	chr1	36932013	36932236	5240	2626	2614	4036	2020	2016	5776	2897	2879	3200	1609	1591	6575	3303	3272	5448	2734	2714	4175	2101	2074	5305	2665	2640	5828	2927	2901	5386	2711	2675	5365	2702	2663	5455	2743	2712	3231	1618	1613	2164	1085	1079	3747	1874
AMPL89553	CSF3R	Exon 17	chr1	36932149	36932377	7501	3759	3742	5850	2931	2919	8981	4504	4477	5875	2944	2931	10669	5341	5328	8722	4369	4353	5581	2797	2784	7609	3811	3798	7451	3739	3712	9778	4902	4876	8447	4236	4211	8489	4258	4231	5688	2848	2840	3887	1944	1943	6435	3219
AMPL89554	CSF3R	Exon 17	chr1	36932316	36932540	8524	4272	4252	6275	3152	3123	9240	4634	4606	5858	2942	2916	11096	5562	5534	9353	4688	4665	6214	3123	3091	8907	4475	4432	7932	3986	3946	7971	4006	3965	8485	4266	4219	7710	3874	3836	6073	3043	3030	4312	2160	2152	6759	3383
AMPL89564	CSF3R	Exon 16	chr1	36932754	36933031	4113	2060	2053	2614	1311	1303	3890	1947	1943	2494	1251	1243	4345	2177	2168	3337	1674	1663	2893	1449	1444	3562	1785	1777	4489	2251	2238	3896	1951	1945	3591	1798	1793	3557	1781	1776	2114	1057	1057	1484	743	741	2714	1358
AMPL89567	CSF3R	Exon 15	chr1	36933053	36933305	7099	3554	3545	5302	2659	2643	7767	3895	3872	5406	2707	2699	9713	4866	4847	8148	4086	4062	5086	2553	2533	6985	3505	3480	6698	3358	3340	8460	4247	4213	7496	3764	3732	7661	3845	3816	4949	2475	2474	3520	1759	1761	6005	3002
AMPL89559	CSF3R	Exon 14	chr1	36933339	36933610	7690	3849	3841	5485	2748	2737	8582	4297	4285	5437	2727	2710	10798	5409	5389	9516	4770	4746	5499	2762	2737	8380	4199	4181	6938	3486	3452	7341	3682	3659	7816	3928	3888	7402	3714	3688	5917	2962	2955	4111	2055	2056	6558	3278
AMPL89571	CSF3R	Exon 10	chr1	36936943	36937102	8598	4300	4298	6068	3040	3028	8723	4368	4355	5991	3008	2983	10150	5088	5062	8576	4295	4281	6358	3189	3169	8102	4056	4046	9627	4833	4794	8340	4179	4161	8342	4187	4155	8625	4335	4290	4227	2116	2111	2677	1340	1337	4311	2157
AMPL89572	CSF3R	Exon 10	chr1	36937030	36937303	4946	2476	2470	3776	1897	1879	5562	2792	2770	3722	1868	1854	6647	3339	3308	5684	2861	2823	3575	1798	1777	5168	2597	2571	5205	2618	2587	5958	2989	2969	5190	2620	2570	5312	2673	2639	3745	1878	1867	2405	1203	1202	3859	1933
AMPL117202	MPL	Exon 10	chr1	43814902	43815103	82	41	41	75	38	37	46	23	23	44	22	22	78	39	39	65	33	32	42	21	21	72	36	36	64	32	32	88	44	44	58	29	29	54	27	27	53	27	26	45	23	22	45	23
AMPL89344	DNMT3A	Exon 23	chr2	25457023	25457296	7678	3846	3832	5371	2692	2679	8284	4150	4134	5430	2723	2707	9848	4931	4917	8560	4285	4275	4974	2492	2482	7300	3654	3646	6786	3400	3386	8936	4479	4457	7911	3969	3942	8364	4195	4169	5770	2888	2882	3644	1823	1821	6469	3235
AMPL89345	DNMT3A	Exon 23	chr2	25457241	25457463	5411	2709	2702	3696	1851	1845	4951	2479	2472	3354	1682	1672	5610	2809	2801	5322	2664	2658	3160	1585	1575	4696	2359	2337	5824	2923	2901	4472	2242	2230	4568	2295	2273	4257	2132	2125	2371	1186	1185	1662	832	830	2648	1325
AMPL89341	DNMT3A	Exon 22	chr2	25458476	25458754	5760	2883	2877	3934	1972	1962	6578	3295	3283	4368	2193	2175	7948	3985	3963	6209	3109	3100	4064	2038	2026	5403	2713	2690	5737	2877	2860	6423	3221	3202	6425	3228	3197	6394	3211	3183	4787	2392	2395	2968	1487	1481	5004	2504
AMPL89342	DNMT3A	Exon 21	chr2	25459665	25459930	7189	3627	3562	5023	2539	2484	7845	3957	3888	5195	2625	2570	9734	4926	4808	7723	3897	3826	4960	2518	2442	6684	3378	3306	6693	3410	3283	8856	4495	4361	7302	3713	3589	7854	3985	3869	4924	2475	2449	3637	1839	1798	5691	2868
AMPL89335	DNMT3A	Exon 20	chr2	25461854	25462128	5218	2613	2605	5089	2556	2533	7504	3762	3742	5396	2710	2686	8507	4262	4245	7539	3784	3755	4504	2261	2243	6635	3327	3308	6042	3033	3009	5939	2980	2959	6369	3195	3174	5874	2952	2922	5042	2525	2517	3737	1869	1868	5161	2583
AMPL89351	DNMT3A	Exon 19	chr2	25463078	25463354	6051	3033	3018	4165	2089	2076	6784	3400	3384	4227	2124	2103	7852	3936	3916	6189	3101	3088	4145	2080	2065	5706	2859	2847	6947	3486	3461	6905	3464	3441	6591	3306	3285	6638	3327	3311	3614	1807	1807	2440	1223	1217	3946	1976
AMPL200683	DNMT3A	Exon 18	chr2	25463420	25463689	8040	4032	4008	6112	3064	3048	9447	4731	4716	6139	3082	3057	10952	5492	5460	8804	4411	4393	6067	3049	3018	8008	4019	3989	7762	3893	3869	10308	5177	5131	8701	4372	4329	9334	4686	4648	6027	3017	3010	4217	2112	2105	7196	3602
AMPL89336	DNMT3A	Exon 17	chr2	25464282	25464554	6386	3201	3185	4376	2194	2182	6570	3293	3277	4321	2172	2149	7286	3661	3625	6582	3301	3281	3993	2007	1986	5897	2961	2936	6678	3353	3325	5580	2799	2781	5734	2879	2855	5574	2798	2776	3143	1578	1565	2262	1130	1132	3592	1799
AMPL89337	DNMT3A	Exon 17	chr2	25464411	25464625	123	62	61	102	51	51	136	68	68	68	34	34	100	50	50	130	65	65	108	54	54	144	72	72	154	77	77	204	102	102	115	59	56	163	81	82	140	70	70	60	30	30	129	65
AMPL89328	DNMT3A	Exon 16	chr2	25466602	25466882	6555	3283	3272	4945	2480	2465	7898	3956	3942	4939	2483	2456	9417	4720	4697	7707	3865	3842	4632	2331	2301	6343	3185	3158	6597	3307	3290	8178	4100	4078	6943	3488	3455	7666	3850	3816	4912	2459	2453	3486	1744	1742	5992	2996
AMPL89329	DNMT3A	Exon 15	chr2	25466820	25467067	5904	2958	2946	4020	2012	2008	5853	2934	2919	3952	1990	1962	7268	3644	3624	6339	3180	3159	3465	1738	1727	5226	2620	2606	5149	2584	2565	4521	2271	2250	5460	2745	2715	4843	2430	2413	3532	1768	1764	2335	1169	1166	3924	1965
AMPL89330	DNMT3A	Exon 15	chr2	25467017	25467290	6427	3219	3208	4633	2324	2309	7650	3835	3815	5028	2526	2502	8703	4361	4342	6826	3426	3400	4539	2286	2253	6302	3168	3134	6838	3433	3405	7340	3682	3658	7180	3605	3575	7370	3700	3670	4824	2415	2409	2910	1458	1452	5329	2666
AMPL89349	DNMT3A	Exon 14	chr2	25467257	25467528	5555	2795	2760	4112	2072	2040	6364	3201	3163	4379	2212	2167	7056	3557	3499	6303	3175	3128	3632	1835	1797	5362	2719	2643	5288	2673	2615	6585	3331	3254	5689	2895	2794	5937	3006	2931	4323	2174	2149	2943	1477	1466	4960	2491
AMPL89350	DNMT3A	Exon 14	chr2	25467455	25467732	5856	2942	2914	4050	2037	2013	6027	3029	2998	3897	1959	1938	7068	3561	3507	6226	3138	3088	3544	1787	1757	5465	2759	2706	5978	3020	2958	5090	2566	2524	5496	2782	2714	4715	2381	2334	3491	1751	1740	2357	1184	1173	3715	1863
AMPL89347	DNMT3A	Exon 13	chr2	25467912	25468183	5818	2912	2906	3743	1876	1867	6128	3071	3057	4076	2044	2032	7198	3611	3587	5837	2929	2908	3937	1977	1960	5009	2513	2496	6409	3216	3193	6328	3173	3155	5931	2978	2953	5904	2967	2937	3842	1922	1920	2396	1199	1197	3986	1992
AMPL89348	DNMT3A	Exon 13	chr2	25468123	25468398	6672	3371	3301	4925	2505	2420	7234	3667	3567	5271	2685	2586	8689	4421	4268	7376	3744	3632	4297	2200	2097	5969	3044	2925	6711	3420	3291	7980	4068	3912	6660	3418	3242	7372	3764	3608	4148	2107	2041	2838	1440	1398	4819	2443
AMPL89331	DNMT3A	Exon 11	chr2	25468791	25469066	5022	2517	2505	4180	2096	2084	6557	3290	3267	3547	1782	1765	7489	3754	3735	6501	3263	3238	3831	1935	1896	5999	3011	2988	5744	2884	2860	5062	2538	2524	5625	2827	2798	5410	2718	2692	4123	2064	2059	2844	1423	1421	4221	2115
AMPL89332	DNMT3A	Exon 11	chr2	25469006	25469224	7350	3679	3671	5223	2618	2605	8254	4134	4120	5187	2602	2585	9450	4731	4719	7290	3653	3637	5272	2644	2628	6979	3499	3480	7503	3761	3742	8850	4436	4414	7834	3930	3904	8248	4138	4110	5610	2808	2802	3714	1859	1855	6523	3263
AMPL89323	DNMT3A	Exon 10	chr2	25469290	25469565	4451	2232	2219	2925	1469	1456	3865	1936	1929	2953	1477	1476	4872	2448	2424	4381	2199	2182	2151	1080	1071	3426	1715	1711	4389	2203	2186	4584	2302	2282	3985	2003	1982	4057	2038	2019	1905	953	952	1256	630	626	2237	1120
AMPL89324	DNMT3A	Exon 10	chr2	25469472	25469740	5270	2636	2634	3587	1797	1790	5638	2824	2814	3698	1852	1846	6494	3258	3236	5699	2859	2840	3207	1612	1595	5137	2577	2560	4671	2343	2328	4367	2190	2177	4878	2449	2429	4572	2291	2281	3690	1846	1844	2569	1286	1283	4447	2226
AMPL89338	DNMT3A	Exon 9	chr2	25469854	25470085	5056	2532	2524	3195	1601	1594	4722	2363	2359	3094	1552	1542	5646	2825	2821	4394	2203	2191	2927	1467	1460	4034	2023	2011	5562	2791	2771	5002	2512	2490	4560	2291	2269	4908	2459	2449	2373	1187	1186	1558	780	778	2787	1393
AMPL89346	DNMT3A	Exon 8	chr2	25470399	25470668	5693	2863	2830	5637	2840	2797	5659	2849	2810	4740	2389	2351	6969	3512	3457	5920	2979	2941	4068	2058	2010	4964	2510	2454	4869	2462	2407	5785	2928	2857	5398	2738	2660	5547	2809	2738	3603	1812	1791	3110	1559	1551	4555	2289
AMPL89325	DNMT3A	Exon 7	chr2	25470872	25471124	7093	3554	3539	5026	2518	2508	8383	4193	4190	5189	2608	2581	9638	4828	4810	8245	4128	4117	4894	2455	2439	7271	3645	3626	6573	3301	3272	6319	3168	3151	6820	3421	3399	6940	3484	3456	5635	2818	2817	3783	1896	1887	5871	2940
AMPL89326	DNMT3A	Exon 7	chr2	25471065	25471217	9250	4631	4619	7349	3676	3673	11597	5804	5793	7365	3689	3676	14070	7042	7028	10519	5263	5256	7434	3725	3709	9249	4627	4622	9608	4812	4796	11206	5608	5598	10338	5180	5158	11132	5577	5555	8147	4075	4072	5220	2610	2610	8904	4451
AMPL89334	DNMT3A	Exon 2	chr2	25472420	25472700	6676	3342	3334	4712	2361	2351	5404	2707	2697	5241	2627	2614	7112	3566	3546	5938	2973	2965	3400	1701	1699	5205	2609	2596	6076	3049	3027	6448	3232	3216	5625	2819	2806	5738	2876	2862	2864	1432	1432	2246	1124	1122	3669	1833
AMPL89327	DNMT3A	Exon 1	chr2	25474886	25475152	7240	3623	3617	5262	2641	2621	8556	4291	4265	5200	2612	2588	9478	4756	4722	8175	4100	4075	5220	2624	2596	7181	3608	3573	6968	3502	3466	6937	3481	3456	6920	3483	3437	6742	3396	3346	5211	2607	2604	3581	1794	1787	6503	3255
AMPL89318	DNMT3A	Exon 6	chr2	25497733	25497996	8249	4133	4116	6151	3088	3063	9977	5005	4972	6053	3044	3009	11353	5691	5662	8173	4105	4068	6140	3089	3051	8057	4045	4012	8003	4024	3979	9777	4911	4866	8584	4323	4261	9187	4620	4567	7141	3577	3564	4578	2291	2287	8359	4184
AMPL89340	DNMT3A	Exon 5	chr2	25498240	25498480	8204	4105	4099	7655	3838	3817	8710	4359	4351	6032	3029	3003	9020	4518	4502	8912	4468	4444	5657	2840	2817	7550	3795	3755	8533	4280	4253	8524	4279	4245	7424	3727	3697	8846	4439	4407	5024	2514	2510	4310	2158	2152	5507	2757
AMPL89320	DNMT3A	Exon 4	chr2	25505121	25505378	4396	2201	2195	2762	1388	1374	3947	1980	1967	2692	1353	1339	4777	2393	2384	3974	1997	1977	2424	1216	1208	3619	1815	1804	4803	2409	2394	3514	1769	1745	3638	1825	1813	3536	1776	1760	1842	922	920	1249	625	624	2008	1004
AMPL89321	DNMT3A	Exon 4	chr2	25505241	25505511	1894	953	941	1337	669	668	1874	940	934	1156	579	577	2177	1091	1086	1828	916	912	1466	736	730	1847	928	919	1972	993	979	2423	1216	1207	2172	1090	1082	2272	1141	1131	1857	926	931	980	493	487	2211	1106
AMPL89322	DNMT3A	Exon 4	chr2	25505350	25505605	5393	2703	2690	3610	1807	1803	5429	2724	2705	4522	2270	2252	6661	3339	3322	5305	2660	2645	3209	1611	1598	4270	2146	2124	5840	2930	2910	5868	2945	2923	5378	2703	2675	5555	2796	2759	2690	1345	1345	1721	862	859	3023	1513
AMPL89339	DNMT3A	Exon 3	chr2	25522980	25523258	7619	3815	3804	5375	2695	2680	8118	4071	4047	5558	2794	2764	9590	4812	4778	7990	4004	3986	4812	2422	2390	7066	3553	3513	6783	3416	3367	6962	3499	3463	7104	3571	3533	6632	3333	3299	5115	2559	2556	3593	1800	1793	5862	2936
AMPL89343	DNMT3A	Exon 2	chr2	25536682	25536954	5727	2876	2851	4183	2102	2081	6553	3287	3266	3989	2008	1981	7909	3972	3937	5773	2899	2874	3938	1987	1951	5424	2724	2700	6532	3286	3246	6441	3239	3202	6036	3038	2998	6265	3144	3121	4071	2037	2034	2680	1339	1341	4467	2239
AMPL1449	SF3B1	Exon 16	chr2	198266297	198266560	5523	2762	2761	3782	1894	1888	6495	3254	3241	4254	2132	2122	7786	3899	3887	6433	3220	3213	4437	2224	2213	6758	3381	3377	6046	3025	3021	7261	3636	3625	6379	3195	3184	6983	3499	3484	3751	1875	1876	2704	1351	1353	4378	2187
AMPL90214	SF3B1	Exon 15	chr2	198266483	198266751	6144	3078	3066	4211	2110	2101	6370	3189	3181	4238	2125	2113	8048	4026	4022	7210	3608	3602	4495	2251	2244	6546	3277	3269	6438	3223	3215	5350	2682	2668	6615	3316	3299	5826	2917	2909	3754	1880	1874	2712	1356	1356	4170	2084
AMPL1451	SF3B1	Exon 15	chr2	198266691	198266880	4254	2128	2126	3192	1599	1593	5228	2614	2614	3498	1753	1745	6648	3327	3321	5064	2536	2528	3901	1953	1948	5040	2528	2512	4676	2342	2334	5153	2581	2572	5135	2576	2559	5798	2908	2890	3507	1756	1751	2553	1278	1275	4299	2151
AMPL1453	SF3B1	Exon 14	chr2	198267125	198267374	6427	3221	3206	4544	2274	2270	7613	3815	3798	5291	2652	2639	9295	4673	4622	7935	3981	3954	5371	2693	2678	7334	3675	3659	6598	3304	3294	8425	4222	4203	7436	3739	3697	8051	4040	4011	4463	2239	2224	3256	1627	1629	5147	2583
AMPL1454	SF3B1	Exon 14	chr2	198267314	198267578	5574	2793	2781	3564	1789	1775	4925	2469	2456	3609	1809	1800	6353	3183	3170	5891	2951	2940	3687	1848	1839	5594	2805	2789	5994	2998	2996	4439	2223	2216	5563	2791	2772	4887	2454	2433	2591	1295	1296	1917	959	958	2881	1443
AMPL90202	SF3B1	Exon 13	chr2	198267560	198267821	4086	2043	2043	2836	1422	1414	4519	2260	2259	3177	1590	1587	5602	2807	2795	4537	2273	2264	3189	1597	1592	4368	2189	2179	4307	2158	2149	4063	2036	2027	4071	2039	2032	4657	2335	2322	2942	1471	1471	2215	1107	1108	3263	1631
AMPL90132	IDH1	Exon 4	chr2	209113057	209113312	4596	2302	2294	4112	2060	2052	5982	2995	2987	4058	2035	2023	7688	3848	3840	6495	3249	3246	4347	2178	2169	5523	2766	2757	5347	2682	2665	6637	3325	3312	6082	3047	3035	6284	3147	3137	4189	2099	2090	3061	1530	1531	5017	2509
AMPL90133	IDH1	Exon 4	chr2	209113252	209113426	10255	5135	5120	7134	3571	3563	10419	5216	5203	7666	3836	3830	13469	6740	6729	10958	5482	5476	8044	4031	4013	11045	5530	5515	10165	5092	5073	9686	4847	4839	10182	5102	5080	9333	4679	4654	7318	3663	3655	5466	2734	2732	8250	4124
AMPL115670	PDGFRA	Exon 12	chr4	55140953	55141196	6425	3219	3206	4402	2204	2198	6687	3353	3334	4770	2390	2380	7975	3996	3979	6521	3265	3256	4611	2313	2298	6472	3244	3228	6107	3061	3046	7358	3685	3673	6429	3223	3206	6850	3428	3422	4064	2031	2033	2892	1448	1444	4569	2286
AMPL200888	PDGFRA	Exon 14	chr4	55144003	55144234	7504	3751	3753	5166	2587	2579	8501	4256	4245	5144	2577	2567	9173	4591	4582	8031	4018	4013	5816	2918	2898	8470	4241	4229	7242	3628	3614	6757	3387	3370	7198	3605	3593	6601	3304	3297	5749	2876	2873	4239	2118	2121	6391	3197
AMPL115657	PDGFRA	Exon 18	chr4	55151945	55152194	5258	2630	2628	3482	1741	1741	5650	2834	2816	3701	1854	1847	6201	3106	3095	5083	2545	2538	4504	2256	2248	5100	2556	2544	5546	2777	2769	5671	2842	2829	5414	2716	2698	5299	2658	2641	3377	1690	1687	2325	1162	1163	3617	1810
AMPL90096	KIT	Exon 2	chr4	55561523	55561789	6439	3223	3216	5617	2813	2804	7252	3632	3620	5400	2705	2695	8551	4282	4269	7125	3570	3555	4721	2366	2355	6970	3493	3477	6499	3258	3241	8385	4199	4186	6930	3475	3455	7027	3522	3505	5044	2521	2523	3651	1826	1825	5370	2686
AMPL90097	KIT	Exon 2	chr4	55561729	55561972	7609	3807	3802	5589	2797	2792	8515	4264	4251	5809	2912	2897	8899	4452	4447	8172	4091	4081	5716	2865	2851	7974	3996	3978	7687	3850	3837	6699	3355	3344	7080	3547	3533	6804	3407	3397	5640	2821	2819	4592	2296	2296	5947	2975
AMPL90098	KIT	Exon 8	chr4	55589666	55589931	5010	2509	2501	3649	1831	1818	5992	3004	2988	3861	1938	1923	6706	3360	3346	5054	2533	2521	4570	2291	2279	5719	2864	2855	4912	2466	2446	6043	3035	3008	5321	2670	2651	5297	2654	2643	4285	2144	2141	3184	1593	1591	4732	2366
AMPL90095	KIT	Exon 9	chr4	55591996	55592269	5258	2631	2627	3800	1902	1898	5704	2859	2845	3963	1987	1976	6453	3236	3217	5327	2669	2658	4119	2066	2053	5481	2745	2736	5806	2909	2897	6762	3382	3380	5322	2673	2649	5737	2879	2858	3241	1622	1619	2520	1263	1257	3740	1874
AMPL90107	KIT	Exon 10	chr4	55593313	55593571	5212	2608	2604	3666	1834	1832	5692	2852	2840	3671	1838	1833	6711	3362	3349	5478	2743	2735	3946	1976	1970	5841	2925	2916	4569	2292	2277	4762	2385	2377	5004	2511	2493	4474	2247	2227	4182	2090	2092	3266	1631	1635	4394	2198
AMPL201076	KIT	Exon 11	chr4	55593508	55593783	5624	2815	2809	3958	1982	1976	6637	3322	3315	4218	2117	2101	7522	3765	3757	5537	2770	2767	4680	2341	2339	5906	2953	2953	5503	2755	2748	6355	3184	3171	5982	2997	2985	5826	2918	2908	5116	2556	2560	3739	1870	1869	5276	2636
AMPL90106	KIT	Exon 13	chr4	55594111	55594375	5702	2854	2848	4244	2125	2119	6761	3385	3376	4604	2307	2297	7583	3794	3789	6345	3178	3167	4393	2202	2191	6404	3210	3194	5566	2794	2772	7234	3624	3610	5899	2956	2943	6442	3230	3212	4945	2474	2471	3604	1802	1802	5192	2597
AMPL253513	KIT	Exon 17	chr4	55599207	55599388	9015	4507	4508	6488	3248	3240	9975	4993	4982	6098	3055	3043	11271	5640	5631	9050	4530	4520	6972	3492	3480	10713	5365	5348	8442	4226	4216	8390	4198	4192	8444	4230	4214	7890	3951	3939	7325	3663	3662	5597	2801	2796	7797	3899
AMPL90108	KIT	Exon 18	chr4	55602581	55602852	5273	2639	2634	3587	1800	1787	5775	2895	2880	3906	1960	1946	6349	3186	3163	5141	2577	2564	4295	2156	2139	5724	2874	2850	5503	2766	2737	5577	2797	2780	5398	2713	2685	5401	2709	2692	4106	2058	2048	2877	1441	1436	4425	2211
AMPL89402	TET2	Exon 3	chr4	106154875	106155149	5634	2822	2812	3990	1994	1996	6237	3121	3116	4473	2238	2235	7852	3932	3920	6401	3202	3199	4761	2382	2379	6322	3162	3160	5238	2619	2619	6541	3274	3267	6177	3094	3083	6541	3270	3271	4538	2270	2268	3561	1781	1780	4715	2357
AMPL89403	TET2	Exon 3	chr4	106155089	106155280	8889	4453	4436	6328	3176	3152	9813	4914	4899	5934	2974	2960	10794	5410	5384	9685	4850	4835	6644	3333	3311	10071	5047	5024	8847	4429	4418	8583	4301	4282	8780	4395	4385	8027	4022	4005	6204	3107	3097	4644	2327	2317	6941	3469
AMPL89404	TET2	Exon 3	chr4	106155220	106155475	5803	2905	2898	4096	2050	2046	6718	3366	3352	4457	2233	2224	7987	3998	3989	6264	3139	3125	5134	2574	2560	6116	3065	3051	6109	3058	3051	6677	3340	3337	6355	3184	3171	6514	3267	3247	4627	2315	2312	3257	1629	1628	5117	2559
AMPL89405	TET2	Exon 3	chr4	106155415	106155683	5940	2974	2966	4550	2278	2272	7364	3688	3676	4786	2398	2388	8906	4463	4443	7224	3614	3610	5174	2589	2585	6884	3449	3435	5751	2881	2870	7370	3692	3678	6511	3265	3246	6943	3477	3466	4167	2088	2079	3237	1619	1618	4739	2369
AMPL89406	TET2	Exon 3	chr4	106155623	106155878	5161	2585	2576	3263	1634	1629	5758	2883	2875	3418	1711	1707	6086	3046	3040	5438	2721	2717	3776	1894	1882	5553	2783	2770	4727	2367	2360	4573	2294	2279	4930	2471	2459	4565	2290	2275	3723	1864	1859	2998	1498	1500	4248	2124
AMPL89407	TET2	Exon 3	chr4	106155818	106156067	4445	2225	2220	3575	1790	1785	5613	2806	2807	3820	1916	1904	6853	3429	3424	5379	2693	2686	4491	2251	2240	5459	2737	2722	4898	2457	2441	5373	2690	2683	5541	2780	2761	5516	2766	2750	4421	2214	2207	3284	1643	1641	4655	2326
AMPL89408	TET2	Exon 3	chr4	106156007	106156279	5037	2519	2518	3832	1919	1913	5302	2654	2648	4355	2186	2169	6386	3200	3186	5666	2836	2830	4075	2041	2034	5404	2705	2699	4887	2450	2437	5574	2793	2781	5489	2757	2732	5561	2789	2772	3527	1766	1761	2908	1453	1455	3689	1842
AMPL89409	TET2	Exon 3	chr4	106156219	106156470	6274	3139	3135	4641	2328	2313	8197	4106	4091	4521	2268	2253	8485	4251	4234	7347	3683	3664	5072	2545	2527	7387	3705	3682	5884	2952	2932	6375	3191	3184	6409	3218	3191	6082	3053	3029	5519	2761	2758	4197	2103	2094	5981	2990
AMPL89410	TET2	Exon 3	chr4	106156410	106156676	6701	3355	3346	5068	2539	2529	8033	4023	4010	5343	2679	2664	8909	4463	4446	7096	3556	3540	6546	3280	3266	7548	3785	3763	7007	3507	3500	7991	4001	3990	7549	3788	3761	7542	3780	3762	5819	2909	2910	4253	2129	2124	6396	3196
AMPL89411	TET2	Exon 3	chr4	106156616	106156887	7122	3567	3555	5644	2828	2816	6385	3199	3186	5771	2892	2879	8230	4124	4106	6334	3170	3164	5319	2666	2653	6232	3123	3109	6072	3041	3031	7198	3603	3595	5761	2890	2871	6340	3179	3161	4221	2110	2111	4346	2177	2169	5434	2722
AMPL89412	TET2	Exon 3	chr4	106156827	106157102	5754	2881	2873	3604	1805	1799	5512	2758	2754	3340	1674	1666	6255	3135	3120	5778	2892	2886	3691	1849	1842	5803	2904	2899	5500	2753	2747	4888	2449	2439	5100	2558	2542	4669	2341	2328	2812	1406	1406	2290	1145	1145	3256	1626
AMPL89413	TET2	Exon 3	chr4	106157042	106157315	5889	2950	2939	4448	2228	2220	7080	3547	3533	4419	2215	2204	8297	4160	4137	6456	3229	3227	5505	2755	2750	6551	3284	3267	5711	2861	2850	6530	3271	3259	6651	3331	3320	6571	3292	3279	5334	2667	2667	3923	1962	1961	5797	2902
AMPL89414	TET2	Exon 3	chr4	106157254	106157528	4676	2340	2336	3385	1694	1691	5076	2538	2538	3553	1782	1771	6050	3028	3022	4915	2457	2458	3588	1800	1788	4788	2397	2391	4583	2296	2287	5375	2694	2681	4642	2330	2312	4975	2497	2478	3234	1618	1616	2457	1230	1227	3489	1744
AMPL89415	TET2	Exon 3	chr4	106157468	106157732	4686	2345	2341	3052	1529	1523	4939	2474	2465	3170	1589	1581	5667	2839	2828	5205	2608	2597	3461	1738	1723	5181	2598	2583	4592	2300	2292	4190	2099	2091	4652	2335	2317	4085	2049	2036	3617	1811	1806	2590	1295	1295	3935	1968
AMPL89416	TET2	Exon 3	chr4	106157672	106157951	4873	2442	2431	3840	1926	1914	6173	3088	3085	3832	1921	1911	7081	3546	3535	5410	2706	2704	4698	2352	2346	5743	2880	2863	5045	2525	2520	5765	2887	2878	5630	2821	2809	5564	2790	2774	4746	2377	2369	3400	1701	1699	5141	2569
AMPL89417	TET2	Exon 3	chr4	106157889	106158132	6617	3313	3304	5335	2673	2662	7795	3905	3890	5439	2730	2709	9778	4900	4878	7772	3896	3876	5632	2831	2801	7604	3809	3795	6210	3118	3092	7759	3889	3870	6871	3445	3426	7421	3724	3697	4909	2455	2454	4050	2027	2023	5339	2666
AMPL89418	TET2	Exon 3	chr4	106158072	106158283	6212	3107	3105	4127	2064	2063	6164	3085	3079	4392	2201	2191	6877	3442	3435	6418	3212	3206	4206	2110	2096	6558	3282	3276	5579	2796	2783	5180	2592	2588	5674	2848	2826	5274	2641	2633	3964	1983	1981	3065	1533	1532	4394	2195
AMPL89419	TET2	Exon 3	chr4	106158223	106158438	7091	3547	3544	5468	2738	2730	8761	4387	4374	5480	2748	2732	10459	5235	5224	8103	4055	4048	7025	3521	3504	8263	4135	4128	7088	3551	3537	8623	4316	4307	8381	4196	4185	8280	4146	4134	6747	3372	3375	5149	2574	2575	7512	3756
AMPL89420	TET2	Exon 3	chr4	106158378	106158622	2608	1306	1302	1944	972	972	3320	1660	1660	2326	1165	1161	3928	1967	1961	3167	1588	1579	2272	1140	1132	3267	1634	1633	2719	1361	1358	3493	1750	1743	3053	1527	1526	3246	1624	1622	2027	1013	1014	1489	744	745	2186	1092
AMPL89421	TET2	Exon 4	chr4	106162393	106162664	5737	2872	2865	4173	2088	2085	6617	3311	3306	4117	2063	2054	7332	3671	3661	6576	3295	3281	4804	2411	2393	7189	3598	3591	5834	2922	2912	5657	2833	2824	5814	2913	2901	5362	2686	2676	4269	2136	2133	3321	1662	1659	4635	2318
AMPL89401	TET2	Exon 5	chr4	106163889	106164153	4305	2154	2151	3276	1642	1634	5780	2895	2885	3628	1818	1810	6464	3235	3229	4923	2464	2459	4150	2080	2070	5137	2572	2565	4312	2157	2155	4849	2428	2421	5005	2507	2498	4954	2483	2471	4405	2203	2202	3242	1620	1622	4570	2288
AMPL89399	TET2	Exon 6	chr4	106164648	106164878	7553	3788	3765	5405	2715	2690	7958	3995	3963	6421	3232	3189	9439	4745	4694	7922	3980	3942	5486	2764	2722	7598	3820	3778	7220	3630	3590	8502	4285	4217	7864	3978	3886	8087	4080	4007	5019	2520	2499	3760	1877	1883	5681	2847
AMPL89400	TET2	Exon 6	chr4	106164816	106165005	10119	5061	5058	7888	3949	3939	12274	6144	6130	7491	3751	3740	14006	7010	6996	11602	5804	5798	9071	4548	4523	12917	6467	6450	9369	4698	4671	10515	5266	5249	10469	5256	5213	10460	5246	5214	8210	4109	4101	6465	3234	3231	9579	4788
AMPL1398	TET2	Exon 7	chr4	106180619	106180878	5837	2923	2914	4309	2158	2151	7307	3658	3649	4403	2206	2197	8112	4064	4048	6798	3402	3396	5052	2533	2519	6576	3294	3282	6629	3319	3310	6975	3493	3482	6801	3406	3395	6912	3463	3449	4427	2211	2216	3407	1705	1702	4695	2346
AMPL1399	TET2	Exon 7	chr4	106180818	106181052	5069	2536	2533	3748	1878	1870	4473	2239	2234	3853	1932	1921	6550	3279	3271	4662	2332	2330	3666	1838	1828	4806	2407	2399	4479	2246	2233	5286	2647	2639	4436	2223	2213	4755	2380	2375	3115	1558	1557	3230	1615	1615	4541	2266
AMPL1233	TET2	Exon 8	chr4	106182796	106183047	5645	2828	2817	3803	1904	1899	6701	3352	3349	4201	2106	2095	7620	3812	3808	6533	3267	3266	4526	2270	2256	6771	3388	3383	5940	2971	2969	5828	2919	2909	5849	2928	2921	5719	2861	2858	4463	2228	2235	3550	1776	1774	4895	2449
AMPL1414	TET2	Exon 9	chr4	106190693	106190957	6859	3433	3426	4748	2378	2370	8393	4203	4190	5262	2639	2623	9465	4739	4726	7508	3760	3748	5987	3001	2986	7349	3687	3662	6827	3423	3404	8071	4043	4028	7959	3991	3968	7587	3805	3782	6592	3297	3295	4928	2466	2462	6854	3425
AMPL1457	TET2	Exon 10	chr4	106193664	106193919	4521	2267	2254	2926	1468	1458	4173	2091	2082	3117	1565	1552	5304	2657	2647	4283	2148	2135	3257	1635	1622	4170	2091	2079	5252	2635	2617	4858	2435	2423	4328	2174	2154	4706	2364	2342	2243	1124	1119	1582	792	790	2352	1176
AMPL1458	TET2	Exon 10	chr4	106193859	106194113	7421	3716	3705	5503	2758	2745	8792	4409	4383	5556	2783	2773	10073	5050	5023	8411	4213	4198	6396	3208	3188	8825	4424	4401	7479	3749	3730	7409	3710	3699	7666	3840	3826	7288	3657	3631	5503	2752	2751	4337	2168	2169	6366	3186
AMPL1558	TET2	Exon 11	chr4	106196160	106196409	5672	2845	2827	4000	2013	1987	5523	2778	2745	4208	2119	2089	6818	3432	3386	5678	2852	2826	4588	2313	2275	5621	2826	2795	5688	2867	2821	5482	2772	2710	5746	2900	2846	5214	2626	2588	4030	2022	2008	3033	1521	1512	4733	2370
AMPL1559	TET2	Exon 11	chr4	106196349	106196621	3146	1579	1567	2339	1172	1167	3239	1620	1619	2347	1174	1173	3911	1959	1952	3092	1549	1543	2497	1250	1247	3325	1664	1661	3528	1768	1760	4124	2065	2059	3245	1628	1617	3724	1866	1858	1650	826	824	1393	696	697	1997	998
AMPL1560	TET2	Exon 11	chr4	106196560	106196821	4767	2391	2376	3399	1705	1694	5506	2758	2748	3422	1721	1701	6377	3199	3178	5158	2582	2576	3529	1771	1758	5159	2590	2569	4529	2272	2257	4122	2068	2054	4475	2252	2223	4181	2102	2079	3861	1931	1930	3143	1570	1573	4146	2076
AMPL1561	TET2	Exon 11	chr4	106196761	106197034	4637	2320	2317	3515	1760	1755	5653	2827	2826	3734	1869	1865	6775	3394	3381	5873	2940	2933	4152	2083	2069	5203	2607	2596	5217	2618	2599	5161	2589	2572	5963	2989	2974	5326	2667	2659	3995	1996	1999	2930	1465	1465	4118	2060
AMPL1562	TET2	Exon 11	chr4	106196974	106197249	3691	1845	1846	2667	1336	1331	4308	2157	2151	2807	1407	1400	4794	2403	2391	3952	1982	1970	2922	1463	1459	3995	2003	1992	3873	1943	1930	5090	2550	2540	4237	2121	2116	4393	2202	2191	2917	1460	1457	2044	1023	1021	3036	1518
AMPL1563	TET2	Exon 11	chr4	106197189	106197407	8085	4047	4038	5783	2893	2890	9367	4690	4677	5658	2838	2820	10680	5348	5332	8888	4451	4437	6559	3287	3272	8727	4382	4345	7647	3835	3812	7401	3711	3690	8105	4069	4036	7487	3752	3735	6090	3047	3043	4744	2370	2374	6882	3442
AMPL1564	TET2	Exon 11	chr4	106197347	106197501	8393	4202	4191	5616	2814	2802	8482	4248	4234	6126	3071	3055	10812	5417	5395	8128	4070	4058	6962	3490	3472	8525	4277	4248	9700	4860	4840	9435	4731	4704	8866	4445	4421	8967	4495	4472	4863	2437	2426	3586	1792	1794	5738	2871
AMPL1565	TET2	Exon 11	chr4	106197441	106197709	4222	2112	2110	3741	1874	1867	4396	2201	2195	3428	1717	1711	5552	2783	2769	4648	2329	2319	3575	1789	1786	4374	2191	2183	4241	2126	2115	4525	2265	2260	4176	2094	2082	5091	2553	2538	2529	1267	1262	1995	997	998	2176	1087
AMPL417935	NPM1	Exon 11	chr5	170837379	170837627	4638	2320	2318	3414	1710	1704	4795	2400	2395	4230	2120	2110	6252	3119	3133	6007	3002	3005	2980	1489	1491	4171	2085	2086	5429	2720	2709	5356	2676	2680	5474	2727	2747	5877	2931	2946	2569	1280	1289	1724	857	867	2950	1470
AMPL90657	EZH2	Exon 20	chr7	148504633	148504900	9841	4924	4917	7643	3829	3814	11731	5869	5862	7622	3823	3799	10152	5090	5062	8600	4313	4287	7669	3845	3824	11293	5659	5634	9933	4982	4951	12147	6084	6063	7991	4007	3984	8682	4358	4324	5848	2927	2921	4442	2222	2220	6812	3406
AMPL90666	EZH2	Exon 19	chr7	148506075	148506342	7608	3810	3798	5472	2743	2729	8462	4242	4220	5807	2911	2896	8208	4111	4097	6925	3469	3456	5861	2938	2923	9390	4706	4684	7340	3677	3663	7473	3744	3729	6368	3188	3180	5546	2776	2770	4622	2313	2309	3553	1781	1772	4766	2384
AMPL317126	EZH2	Exon 18	chr7	148506310	148506575	5950	2975	2975	5051	2529	2522	8095	4054	4041	5042	2525	2517	6778	3392	3386	5225	2614	2611	5552	2781	2771	7575	3798	3777	6911	3458	3453	7687	3844	3843	5873	2938	2935	5956	2985	2971	4154	2078	2076	2781	1391	1390	4751	2372
AMPL253481	EZH2	Exon 17	chr7	148507328	148507604	8352	4181	4171	6393	3199	3194	9372	4695	4677	6494	3255	3239	8754	4386	4368	7167	3591	3576	6224	3119	3105	9704	4861	4843	8628	4323	4305	10105	5063	5042	6790	3406	3384	7133	3577	3556	4565	2284	2281	3359	1680	1679	5055	2524
AMPL1138	EZH2	Exon 16	chr7	148508594	148508869	9153	4585	4568	6400	3210	3190	9846	4940	4906	6654	3342	3312	9113	4574	4539	8031	4030	4001	7021	3531	3490	10945	5494	5451	9060	4555	4505	8652	4344	4308	7359	3701	3658	6184	3108	3076	5082	2546	2536	3677	1844	1833	5577	2792
AMPL253507	EZH2	Exon 15	chr7	148511012	148511272	7570	3790	3780	6233	3121	3112	9700	4857	4843	5896	2958	2938	8434	4224	4210	6593	3301	3292	6708	3369	3339	9256	4641	4615	7728	3872	3856	9169	4592	4577	7011	3513	3498	7164	3595	3569	5696	2849	2847	4120	2063	2057	6441	3221
AMPL90663	EZH2	Exon 14	chr7	148511912	148512187	8607	4309	4298	6824	3420	3404	9943	4979	4964	6921	3468	3453	8950	4488	4462	7281	3651	3630	6337	3186	3151	9683	4855	4828	8607	4317	4290	10081	5053	5028	6287	3162	3125	7576	3799	3777	5008	2505	2503	3678	1838	1840	5554	2778
AMPL253486	EZH2	Exon 13	chr7	148512501	148512736	10288	5143	5145	7706	3862	3844	11981	5996	5985	7534	3777	3757	10995	5506	5489	9242	4627	4615	8448	4230	4218	12769	6393	6376	10095	5054	5041	10397	5204	5193	8414	4213	4201	7784	3904	3880	6368	3183	3185	4878	2439	2439	7130	3569
AMPL253496	EZH2	Exon 12	chr7	148513689	148513958	5881	2941	2940	4595	2300	2295	7131	3568	3563	4548	2281	2267	6090	3052	3038	4909	2456	2453	4798	2403	2395	6662	3336	3326	6134	3071	3063	6564	3291	3273	4938	2473	2465	5053	2529	2524	3673	1837	1836	2549	1275	1274	4163	2087
AMPL90660	EZH2	Exon 11	chr7	148514249	148514516	7373	3690	3683	5424	2718	2706	8465	4238	4227	5993	3007	2986	7895	3956	3939	6441	3227	3214	5598	2806	2792	8142	4080	4062	6962	3491	3471	8955	4486	4469	5819	2921	2898	6623	3324	3299	4809	2411	2398	3440	1720	1720	5533	2768
AMPL90668	EZH2	Exon 10	chr7	148514757	148515022	6969	3487	3482	5750	2877	2873	7926	3966	3960	5243	2624	2619	7386	3697	3689	6477	3243	3234	5582	2797	2785	8500	4257	4243	6750	3377	3373	6892	3454	3438	5567	2790	2777	5049	2530	2519	4120	2063	2057	3253	1626	1627	4573	2285
AMPL90669	EZH2	Exon 10	chr7	148514962	148515234	7719	3862	3857	6505	3262	3243	9210	4621	4589	6352	3188	3164	7857	3938	3919	6411	3215	3196	6386	3207	3179	8691	4355	4336	7981	4002	3979	8254	4143	4111	6547	3283	3264	6668	3348	3320	4677	2341	2336	3681	1839	1842	4875	2436
AMPL90658	EZH2	Exon 9	chr7	148516593	148516867	7768	3888	3880	5821	2916	2905	8870	4440	4430	6001	3007	2994	8148	4080	4068	6982	3498	3484	5742	2879	2863	8814	4417	4397	7527	3768	3759	9481	4749	4732	6511	3262	3249	6786	3406	3380	4526	2264	2262	3305	1653	1652	4972	2485
AMPL90670	EZH2	Exon 8	chr7	148523365	148523600	8977	4490	4487	6754	3379	3375	9863	4937	4926	6973	3487	3486	9427	4717	4710	7745	3877	3868	7331	3673	3658	11190	5599	5591	8873	4439	4434	8415	4210	4205	7148	3581	3567	6498	3252	3246	5066	2533	2533	4021	2012	2009	6291	3146
AMPL90671	EZH2	Exon 8	chr7	148523540	148523803	7207	3609	3598	5793	2905	2888	8581	4294	4287	5872	2945	2927	8177	4098	4079	5938	2973	2965	6292	3158	3134	8454	4233	4221	7730	3877	3853	8234	4127	4107	6483	3248	3235	6545	3277	3268	4756	2382	2374	3362	1681	1681	5272	2636
AMPL90672	EZH2	Exon 7	chr7	148524083	148524338	9726	4868	4858	7821	3918	3903	10879	5448	5431	8138	4079	4059	9902	4962	4940	8081	4047	4034	7470	3744	3726	11229	5629	5600	10045	5029	5016	12186	6110	6076	8399	4211	4188	8886	4450	4436	5134	2568	2566	3563	1783	1780	5546	2773
AMPL90673	EZH2	Exon 7	chr7	148524278	148524514	8112	4058	4054	5066	2535	2531	7430	3717	3713	5656	2831	2825	5901	2957	2944	6206	3106	3100	4637	2323	2314	8913	4457	4456	8382	4197	4185	6219	3120	3099	5268	2639	2629	4485	2248	2237	3639	1819	1820	2359	1182	1177	3729	1866
AMPL90674	EZH2	Exon 6	chr7	148525756	148526022	10297	5157	5140	7835	3927	3908	12123	6074	6049	8213	4120	4093	10241	5135	5106	8011	4008	4003	9129	4576	4553	12080	6055	6025	9916	4974	4942	10801	5411	5390	8599	4307	4292	9334	4681	4653	7291	3651	3640	5329	2665	2664	8429	4215
AMPL90675	EZH2	Exon 5	chr7	148526789	148527039	8101	4055	4046	6184	3097	3087	9230	4619	4611	6649	3329	3320	8944	4476	4468	7061	3534	3527	6144	3076	3068	9672	4842	4830	8029	4019	4010	10002	5006	4996	6922	3466	3456	7318	3668	3650	4803	2400	2403	3502	1752	1750	5490	2750
AMPL90667	EZH2	Exon 4	chr7	148529637	148529905	9507	4754	4753	7118	3564	3554	10430	5222	5208	6877	3447	3430	9932	4975	4957	8230	4118	4112	7240	3628	3612	11139	5575	5564	9078	4543	4535	8429	4218	4211	7402	3706	3696	6956	3491	3465	5620	2809	2811	4232	2115	2117	5895	2950
AMPL90661	EZH2	Exon 3	chr7	148543458	148543731	6669	3357	3312	5325	2687	2638	8322	4191	4131	5056	2554	2502	8925	4498	4427	6868	3455	3413	5947	3011	2936	8057	4064	3993	6584	3331	3253	8236	4155	4081	6712	3383	3329	7190	3640	3550	6083	3061	3022	4164	2092	2072	6552	3291
AMPL90655	EZH2	Exon 2	chr7	148544118	148544334	9564	4784	4780	6865	3436	3429	9882	4945	4937	7332	3672	3660	9500	4757	4743	8068	4038	4030	6960	3487	3473	10299	5155	5144	9239	4628	4611	11260	5632	5628	7751	3879	3872	8319	4166	4153	4953	2476	2477	3436	1719	1717	5355	2675
AMPL90656	EZH2	Exon 2	chr7	148544274	148544448	10556	5286	5270	7935	3974	3961	11516	5765	5751	8061	4042	4019	11223	5615	5608	9412	4713	4699	8515	4262	4253	12726	6378	6348	10281	5153	5128	9430	4726	4704	8374	4199	4175	7785	3910	3875	7075	3540	3535	5130	2565	2565	7789	3893
AMPL98763	JAK2	Exon 12	chr9	5069847	5070002	8430	4216	4214	5594	2800	2794	8415	4209	4206	5958	2985	2973	12906	6459	6447	10750	5378	5372	6192	3098	3094	8813	4413	4400	8352	4181	4171	7610	3810	3800	9883	4943	4940	9116	4562	4554	5504	2757	2747	4250	2126	2124	6016	3007
AMPL98764	JAK2	Exon 12	chr9	5069942	5070209	3068	1534	1534	2184	1094	1090	3449	1725	1724	2472	1238	1234	5031	2518	2513	3977	1990	1987	2454	1230	1224	3117	1559	1558	3113	1560	1553	3095	1550	1545	4030	2021	2009	4054	2031	2023	2615	1308	1307	2037	1019	1018	2673	1336
AMPL200312	JAK2	Exon 13	chr9	5072428	5072691	5646	2825	2821	4063	2029	2034	6817	3409	3408	4338	2170	2168	8568	4286	4282	6107	3055	3052	4460	2232	2228	6149	3077	3072	5332	2672	2660	7629	3817	3812	6345	3179	3166	7299	3657	3642	4122	2061	2061	3249	1625	1624	4689	2344
AMPL90247	JAK2	Exon 14	chr9	5073605	5073878	5299	2647	2652	3751	1879	1872	6003	3011	2992	4060	2035	2025	7980	3997	3983	6910	3454	3456	4036	2027	2009	5954	2980	2974	5458	2731	2727	4962	2484	2478	6133	3077	3056	5550	2787	2763	4354	2180	2174	3368	1680	1688	4531	2263
AMPL90231	JAK2	Exon 15	chr9	5077317	5077554	2804	1403	1401	1711	858	853	2935	1470	1465	1873	937	936	4337	2169	2168	3274	1637	1637	2129	1068	1061	3045	1523	1522	2129	1065	1064	2648	1326	1322	3453	1733	1720	3349	1676	1673	1825	915	910	1374	687	687	2658	1330
AMPL90232	JAK2	Exon 15	chr9	5077465	5077699	6851	3428	3423	5143	2572	2571	7993	4000	3993	5425	2715	2710	10622	5313	5309	8043	4028	4015	5528	2769	2759	7708	3855	3853	6654	3331	3323	9169	4587	4582	7994	4002	3992	8629	4318	4311	5275	2637	2638	4233	2115	2118	6893	3444
AMPL90230	JAK2	Exon 16	chr9	5078234	5078508	6929	3468	3461	4913	2460	2453	7204	3606	3598	4845	2422	2423	9309	4657	4652	7637	3823	3814	5153	2578	2575	7186	3598	3588	6757	3382	3375	6615	3314	3301	7270	3641	3629	6787	3397	3390	4857	2432	2425	3829	1917	1912	5303	2649
AMPL253478	ABL	Exon 4	chr9	133738047	133738317	4407	2207	2200	3142	1576	1566	4499	2255	2244	2990	1501	1489	4750	2382	2368	4139	2074	2065	3195	1603	1592	4220	2114	2106	5015	2517	2498	4617	2319	2298	4055	2040	2015	4265	2144	2121	2425	1213	1212	1689	845	844	2630	1315
AMPL200757	ABL	Exon 4	chr9	133738257	133738510	3456	1732	1724	2540	1272	1268	3688	1855	1833	2667	1342	1325	4386	2200	2186	3811	1916	1895	2388	1200	1188	3710	1865	1845	3237	1632	1605	3579	1796	1783	3207	1614	1593	3540	1783	1757	2526	1265	1261	1873	938	935	2509	1254
AMPL200561	ABL	Exon 5	chr9	133747442	133747711	5032	2518	2514	3584	1799	1785	4964	2485	2479	3367	1686	1681	5712	2861	2851	4792	2399	2393	3267	1637	1630	4632	2322	2310	5347	2680	2667	4464	2236	2228	4347	2179	2168	4079	2043	2036	2291	1146	1145	1553	777	776	2561	1282
AMPL200414	ABL	Exon 6	chr9	133748144	133748418	6873	3440	3433	5149	2577	2572	7578	3793	3785	5026	2522	2504	9739	4874	4865	7918	3966	3952	5311	2666	2645	6927	3474	3453	6911	3461	3450	7931	3974	3957	8057	4043	4014	8652	4340	4312	4980	2494	2486	3375	1688	1687	5371	2683
AMPL200415	ABL	Exon 6	chr9	133748358	133748545	3169	1586	1583	2066	1034	1032	2954	1481	1473	1880	944	936	3505	1754	1751	3181	1594	1587	1743	874	869	2635	1322	1313	3632	1820	1812	3453	1730	1723	3052	1529	1523	3267	1640	1627	1142	571	571	856	428	428	1406	704
AMPL200672	ABL	Exon 7	chr9	133750218	133750480	5679	2843	2836	4265	2139	2126	6197	3109	3088	4166	2094	2072	7125	3573	3552	6063	3043	3020	4166	2097	2069	5696	2866	2830	6309	3169	3140	5651	2839	2812	5299	2666	2633	4995	2516	2479	3278	1640	1638	2380	1192	1188	3712	1860
AMPL200554	ABL	Exon 8	chr9	133753746	133754011	6106	3056	3050	4455	2236	2219	6694	3355	3339	4450	2232	2218	7667	3842	3825	5945	2979	2966	4869	2445	2424	5800	2904	2896	6064	3035	3029	6925	3466	3459	6256	3142	3114	6740	3379	3361	4464	2235	2229	3138	1569	1569	5139	2571
AMPL253505	ABL	Exon 9	chr9	133755364	133755636	5822	2915	2907	4579	2294	2285	6836	3425	3411	4634	2327	2307	7666	3842	3824	6276	3144	3132	4229	2122	2107	5703	2856	2847	6093	3057	3036	7177	3597	3580	6029	3024	3005	6242	3136	3106	3761	1882	1879	2444	1224	1220	3907	1955
AMPL47323	CBL	Exon 8	chr11	119148794	119149059	6604	3303	3301	4721	2361	2360	7574	3793	3781	5013	2509	2504	10025	5018	5007	8556	4285	4271	4907	2459	2448	7239	3620	3619	6832	3423	3409	6211	3111	3100	7664	3839	3825	7317	3664	3653	4864	2435	2429	3485	1744	1741	5099	2550
AMPL200758	CBL	Exon 9	chr11	119149187	119149457	6585	3297	3288	5073	2540	2533	7380	3698	3682	5032	2524	2508	10550	5291	5259	7249	3633	3616	5833	2925	2908	7143	3578	3565	6137	3082	3055	7332	3674	3658	8288	4156	4132	8576	4306	4270	5178	2592	2586	4322	2161	2161	5727	2866
AMPL89906	FLT3	Exon 20	chr13	28592520	28592795	7914	3961	3953	5911	2962	2949	8998	4507	4491	6210	3113	3097	12193	6110	6083	9193	4608	4585	5664	2842	2822	8339	4176	4163	7447	3738	3709	9768	4899	4869	8808	4420	4388	9755	4889	4866	5897	2950	2947	4373	2185	2188	6831	3415
AMPL89919	FLT3	Exon 15	chr13	28607935	28608208	5360	2681	2679	3804	1903	1901	5972	2990	2982	3918	1962	1956	8431	4225	4206	7107	3555	3552	4074	2042	2032	6054	3030	3024	5153	2581	2572	4748	2375	2373	6412	3216	3196	5962	2989	2973	4570	2282	2288	3325	1664	1661	4906	2456
AMPL89900	FLT3	Exon 14	chr13	28608133	28608408	6195	3100	3095	4367	2184	2183	7517	3765	3752	4686	2346	2340	10402	5206	5196	8197	4104	4093	5426	2716	2710	7213	3615	3598	6971	3494	3477	7467	3739	3728	8211	4120	4091	8717	4372	4345	5210	2609	2601	3632	1819	1813	5656	2829
AMPL89896	FLT3	Exon 13	chr13	28608365	28608627	6914	3462	3452	4566	2284	2282	7329	3672	3657	5004	2508	2496	10616	5318	5298	8709	4361	4348	4764	2387	2377	6877	3445	3432	6530	3270	3260	7978	3995	3983	8287	4157	4130	9302	4669	4633	4633	2313	2320	3156	1576	1580	4739	2369
AMPL1123	IDH2	Exon 4	chr15	90631710	90631979	5238	2632	2606	4158	2091	2067	5638	2827	2811	3926	1978	1948	6895	3460	3435	5595	2813	2782	3257	1639	1618	5106	2563	2543	5118	2580	2538	6266	3150	3116	5434	2736	2698	5572	2803	2769	3354	1678	1676	2306	1153	1153	3771	1889
AMPL1124	IDH2	Exon 4	chr15	90631919	90632092	9360	4685	4675	7068	3535	3533	7443	3726	3717	6536	3271	3265	9771	4894	4877	8000	4001	3999	5799	2903	2896	7832	3924	3908	8604	4305	4299	7319	3661	3658	7097	3554	3543	6765	3392	3373	3817	1907	1910	3601	1801	1800	5830	2918
AMPL1554	TP53	Exon 11	chr17	7572828	7573106	4276	2188	2088	2982	1512	1470	3698	1894	1804	2639	1354	1285	3528	1800	1728	3646	1874	1772	2601	1330	1271	4120	2111	2009	3976	2069	1907	2815	1449	1366	3039	1558	1481	3475	1776	1699	2189	1115	1074	1560	805	755	2069	1078
AMPL1120	TP53	Exon 10	chr17	7573853	7574119	6832	3420	3412	5678	2844	2834	8841	4426	4415	5461	2742	2719	10159	5092	5067	7848	3932	3916	6195	3109	3086	7928	3972	3956	7454	3734	3720	8923	4475	4448	8545	4284	4261	8215	4124	4091	6084	3043	3041	3980	1992	1988	6601	3299
AMPL1079631	TP53	Exon 10	chr17	7576470	7576652	8361	4185	4176	6442	3223	3219	9929	4973	4956	7004	3505	3499	11707	5857	5850	9143	4576	4567	6741	3375	3366	9271	4644	4627	8528	4266	4262	11002	5507	5495	9165	4587	4578	9875	4947	4928	6379	3190	3189	4159	2080	2079	7330	3664
AMPL89085	TP53	Exon 10	chr17	7576534	7576785	7732	3870	3862	5292	2650	2642	8438	4227	4211	5616	2813	2803	9260	4636	4624	8342	4175	4167	5198	2603	2595	7826	3918	3908	6959	3480	3479	7486	3747	3739	7293	3649	3644	6788	3399	3389	5248	2628	2620	3679	1842	1837	5779	2888
AMPL89078	TP53	Exon 9	chr17	7576758	7577034	4338	2170	2168	3125	1569	1556	4776	2391	2385	3472	1740	1732	5072	2542	2530	3995	2001	1994	3277	1643	1634	4178	2092	2086	5016	2512	2504	4638	2325	2313	4500	2254	2246	4397	2205	2192	2488	1243	1245	1776	886	890	2586	1293
AMPL89076	TP53	Exon 8	chr17	7576947	7577221	6080	3047	3033	4201	2107	2094	6483	3246	3237	4644	2332	2312	7612	3820	3792	6238	3126	3112	4202	2109	2093	5583	2806	2777	6225	3123	3102	7007	3514	3493	6070	3052	3018	6150	3090	3060	3839	1921	1918	2687	1345	1342	4273	2138
AMPL1108	TP53	Exon 7	chr17	7577373	7577640	7634	3827	3807	5366	2693	2673	8115	4076	4039	5005	2518	2487	8727	4377	4350	7845	3935	3910	5008	2519	2489	7657	3845	3812	6255	3150	3105	6975	3506	3469	6398	3227	3171	6433	3230	3203	5763	2888	2875	3892	1949	1943	6301	3154
AMPL89077	TP53	Exon 6	chr17	7578062	7578321	3085	1543	1542	1931	966	965	2783	1395	1388	2081	1045	1036	3128	1568	1560	2604	1304	1300	1929	969	960	2519	1262	1257	3677	1845	1832	2838	1424	1414	2765	1386	1379	2959	1491	1468	1319	660	659	900	450	450	1382	690
AMPL1155	TP53	Exon 5	chr17	7578184	7578446	7198	3602	3596	5369	2691	2678	8372	4192	4180	5499	2757	2742	9488	4752	4736	7833	3924	3909	5239	2624	2615	7171	3596	3575	6994	3511	3483	8931	4471	4460	7476	3749	3727	7937	3982	3955	5203	2603	2600	3436	1719	1717	5848	2926
AMPL1156	TP53	Exon 5	chr17	7578360	7578579	450	225	225	335	169	166	413	207	206	198	99	99	439	220	219	442	221	221	254	127	127	407	204	203	629	317	312	430	216	214	471	236	235	439	221	218	229	115	114	176	88	88	288	144
AMPL1582	TP53	Exon 4	chr17	7579263	7579513	6304	3162	3142	4720	2367	2353	7440	3739	3701	4991	2517	2474	8501	4271	4230	6855	3442	3413	5052	2541	2511	6695	3367	3328	6634	3338	3296	7373	3708	3665	6791	3414	3377	6991	3519	3472	4847	2429	2418	3419	1713	1706	5359	2685
AMPL89075	TP53	Exon 4	chr17	7579379	7579615	6856	3442	3414	4856	2441	2415	6852	3441	3411	4916	2476	2440	8114	4075	4039	6304	3174	3130	4265	2150	2115	6010	3012	2998	6751	3406	3345	7889	3968	3921	6192	3121	3071	6876	3463	3413	3558	1787	1771	2389	1196	1193	3943	1972
AMPL89084	TP53	Exon 3	chr17	7579585	7579843	6457	3236	3221	4519	2266	2253	7448	3746	3702	4739	2387	2352	8168	4098	4070	7137	3579	3558	4295	2156	2139	6390	3207	3183	5737	2888	2849	6069	3044	3025	5907	2975	2932	5518	2779	2739	4960	2484	2476	3612	1807	1805	5594	2801
AMPL89079	TP53	Exon 2	chr17	7579713	7579991	3599	1803	1796	3016	1515	1501	3599	1806	1793	2621	1318	1303	4494	2252	2242	3411	1713	1698	2702	1362	1340	3375	1695	1680	3599	1809	1790	3473	1744	1729	3065	1541	1524	3359	1688	1671	2361	1181	1180	2232	1117	1115	2874	1436
AMPL89847	SRSF2	Exon 1	chr17	74732798	74733072	6326	3183	3143	4308	2164	2144	6716	3380	3336	4583	2313	2270	6769	3398	3371	5819	2923	2896	4008	2022	1986	5500	2773	2727	6080	3067	3013	6958	3512	3446	5127	2587	2540	5433	2739	2694	3196	1604	1592	2125	1066	1059	3455	1729
AMPL89848	SRSF2	Exon 1	chr17	74733010	74733262	7033	3525	3508	4600	2313	2287	6869	3452	3417	4775	2402	2373	7286	3662	3624	6373	3197	3176	4242	2134	2108	6402	3221	3181	7581	3818	3763	5959	2998	2961	5983	3018	2965	5191	2623	2568	2821	1413	1408	1957	983	974	3033	1519
AMPL89849	SRSF2	Exon 1	chr17	74733193	74733461	6919	3468	3451	5039	2530	2509	7570	3805	3765	4812	2419	2393	7188	3611	3577	5727	2874	2853	4956	2498	2458	6364	3198	3166	7063	3552	3511	7510	3774	3736	6030	3032	2998	6411	3231	3180	3739	1875	1864	2607	1304	1303	4251	2129
AMPL200421	CALR	Exon 9	chr19	13054318	13054595	6039	3021	3018	4380	2193	2187	6587	3299	3288	4475	2246	2229	7650	3832	3818	6217	3114	3103	3977	1996	1981	5556	2787	2769	6070	3047	3023	7658	3845	3813	6102	3072	3030	6801	3414	3387	3450	1728	1722	2260	1132	1128	4168	2085
AMPL200422	CALR	Exon 9	chr19	13054523	13054702	3440	1725	1715	2879	1442	1437	3991	1998	1993	2821	1416	1405	4559	2281	2278	3645	1824	1821	2550	1277	1273	3941	1974	1967	3147	1577	1570	3485	1747	1738	3955	1983	1972	3689	1849	1840	2365	1181	1184	1804	903	901	3006	1505
AMPL117175	CALR	Exon 9	chr19	13054634	13054811	7834	3924	3910	5105	2561	2544	7673	3853	3820	5323	2674	2649	10268	5152	5116	8346	4185	4161	5481	2750	2731	7098	3564	3534	8340	4197	4143	8372	4215	4157	8697	4366	4331	8760	4402	4358	4412	2206	2206	2861	1432	1429	5023	2517
AMPL32886	CEBPA	Exon 1	chr19	33792123	33792403	5386	2703	2683	4074	2045	2029	5647	2831	2816	3914	1969	1945	7531	3776	3755	5755	2888	2867	3182	1596	1586	4471	2249	2222	4847	2433	2414	6633	3330	3303	5950	3001	2949	6294	3160	3134	3225	1614	1611	2119	1060	1059	3744	1874
AMPL32888	CEBPA	Exon 1	chr19	33792342	33792490	6777	3390	3387	4530	2268	2262	6762	3388	3374	4224	2117	2107	8548	4279	4269	7408	3712	3696	4119	2064	2055	5507	2764	2743	7223	3630	3593	5822	2918	2904	6700	3365	3335	6531	3271	3260	3350	1675	1675	2285	1144	1141	3955	1978
AMPL88426	CEBPA	Exon 1	chr19	33792429	33792714	4406	2214	2192	3303	1666	1637	5275	2654	2621	3279	1666	1613	6731	3399	3332	5170	2605	2565	2489	1257	1232	3657	1850	1807	4204	2126	2078	5693	2891	2802	5583	2828	2755	5655	2869	2786	1287	643	644	2407	1207	1200	4311	2160
AMPL88427	CEBPA	Exon 1	chr19	33792654	33792858	6544	3301	3243	5383	2723	2660	6108	3094	3014	4413	2244	2169	9630	4881	4749	7497	3815	3682	3440	1757	1683	5092	2590	2502	4821	2452	2369	7867	4000	3867	7385	3772	3613	7978	4074	3904	4086	2068	2018	2520	1272	1248	4715	2374
AMPL88428	CEBPA	Exon 1	chr19	33792798	33793017	4658	2345	2313	3449	1744	1705	4880	2463	2417	2847	1446	1401	5425	2749	2676	4496	2265	2231	2953	1498	1455	4008	2036	1972	4647	2359	2288	4215	2143	2072	4226	2150	2076	4054	2062	1992	2394	1202	1192	1705	855	850	2968	1489
AMPL88429	CEBPA	Exon 1	chr19	33792823	33793091	3403	1716	1687	2514	1275	1239	4170	2126	2044	2515	1286	1229	4499	2284	2215	3598	1832	1766	2286	1173	1113	2900	1479	1421	3473	1787	1686	4029	2060	1969	3510	1800	1710	3790	1950	1840	1301	652	649	1779	894	885	3003	1511
AMPL32897	CEBPA	Exon 1	chr19	33792987	33793139	4026	2022	2004	3203	1618	1585	5176	2606	2570	3197	1617	1580	6451	3254	3197	5035	2533	2502	2801	1414	1387	3772	1908	1864	3668	1852	1816	5800	2944	2856	4697	2383	2314	5404	2731	2673	3109	1556	1553	1863	933	930	3392	1699
AMPL32898	CEBPA	Exon 1	chr19	33793079	33793347	5665	2861	2804	4115	2086	2029	6728	3401	3327	3824	1951	1873	7883	3997	3886	6948	3514	3434	3696	1887	1809	5110	2600	2510	6008	3066	2942	5220	2659	2561	5766	2949	2817	5666	2889	2777	3592	1807	1785	2542	1285	1257	4625	2324
AMPL90402	ASXL1	Exon 10	chr20	31019319	31019552	8603	4322	4281	5843	2933	2910	8759	4395	4364	5691	2866	2825	9808	4924	4884	7443	3744	3699	5488	2774	2714	7915	3982	3933	8037	4047	3990	10044	5051	4993	7754	3903	3851	8134	4101	4033	4645	2327	2318	3201	1602	1599	5700	2856
AMPL90410	ASXL1	Exon 11	chr20	31020612	31020881	3973	1986	1987	2969	1487	1482	4290	2147	2143	3130	1571	1559	4693	2349	2344	4075	2039	2036	2938	1473	1465	4137	2071	2066	4932	2471	2461	3523	1764	1759	3855	1931	1924	3408	1710	1698	2147	1074	1073	1569	785	784	2351	1176
AMPL90406	ASXL1	Exon 12	chr20	31021053	31021328	6769	3397	3372	5195	2615	2580	7723	3878	3845	5003	2513	2490	8900	4472	4428	7040	3540	3500	5452	2743	2709	7015	3530	3485	6891	3466	3425	7427	3735	3692	6760	3406	3354	7214	3629	3585	5435	2724	2711	3564	1786	1778	5961	2987
AMPL90407	ASXL1	Exon 12	chr20	31021257	31021526	5923	2968	2955	4180	2093	2087	6544	3280	3264	4334	2173	2161	7430	3724	3706	6077	3049	3028	4194	2103	2091	5716	2871	2845	6438	3233	3205	7495	3761	3734	5960	2994	2966	6213	3117	3096	3288	1646	1642	2262	1133	1129	3631	1817
AMPL90408	ASXL1	Exon 12	chr20	31021466	31021619	7257	3634	3623	4657	2332	2325	6219	3114	3105	4365	2187	2178	7441	3723	3718	6269	3141	3128	4182	2096	2086	6346	3178	3168	7674	3850	3824	5469	2738	2731	5738	2878	2860	5204	2609	2595	2913	1455	1458	2064	1033	1031	3235	1618
AMPL90409	ASXL1	Exon 12	chr20	31021559	31021746	7650	3828	3822	6420	3215	3205	8281	4145	4136	5191	2600	2591	9272	4644	4628	7366	3688	3678	5865	2941	2924	7405	3710	3695	8236	4128	4108	8428	4221	4207	8014	4018	3996	7925	3971	3954	4346	2173	2173	2941	1471	1470	4826	2415
AMPL90412	ASXL1	Exon 13	chr20	31022147	31022420	7277	3650	3627	5437	2724	2713	7557	3786	3771	5545	2779	2766	11324	5667	5657	8873	4444	4429	5210	2610	2600	6936	3482	3454	6968	3498	3470	8510	4265	4245	8692	4371	4321	9174	4601	4573	4701	2354	2347	3593	1799	1794	5923	2960
AMPL90413	ASXL1	Exon 13	chr20	31022344	31022616	6192	3219	2973	4094	2118	1976	5113	2628	2485	3920	2065	1855	8609	4467	4142	7373	3830	3543	3573	1926	1647	5539	2948	2591	5639	3046	2593	4821	2579	2242	6382	3394	2988	6071	3264	2807	3497	1802	1695	2345	1236	1109	3965	2053
AMPL90414	ASXL1	Exon 13	chr20	31022561	31022729	10230	5126	5104	7627	3824	3803	10299	5158	5141	7193	3606	3587	16263	8149	8114	12501	6261	6240	7798	3911	3887	10071	5052	5019	10900	5468	5432	11913	5981	5932	13138	6596	6542	14011	7035	6976	5735	2872	2863	4433	2221	2212	7183	3593
AMPL90415	ASXL1	Exon 13	chr20	31022669	31022875	8583	4301	4282	5888	2950	2938	9250	4645	4605	6195	3114	3081	10856	5442	5414	8943	4484	4459	5767	2895	2872	8140	4080	4060	9187	4612	4575	10303	5168	5135	8903	4473	4430	9029	4533	4496	4698	2350	2348	3248	1624	1624	5348	2675
AMPL90416	ASXL1	Exon 13	chr20	31022815	31022995	6490	3249	3241	4401	2205	2196	6018	3017	3001	4094	2051	2043	6781	3392	3389	5926	2968	2958	4274	2140	2134	6167	3088	3079	6890	3453	3437	5473	2744	2729	5746	2884	2862	5546	2781	2765	2929	1462	1467	2242	1122	1120	3456	1730
AMPL90417	ASXL1	Exon 13	chr20	31022935	31023187	988	495	493	747	375	372	1742	874	868	754	381	373	1114	558	556	957	478	479	1121	562	559	1134	569	565	1564	783	781	1246	625	621	1185	595	590	1287	645	642	603	301	302	382	191	191	630	316
AMPL90418	ASXL1	Exon 13	chr20	31023127	31023404	6256	3130	3126	4033	2022	2011	6591	3298	3293	4494	2248	2246	7394	3703	3691	5929	2971	2958	4048	2029	2019	5607	2812	2795	6706	3357	3349	7347	3683	3664	5887	2955	2932	6458	3239	3219	2993	1501	1492	2048	1024	1024	3205	1604
AMPL90419	ASXL1	Exon 13	chr20	31023344	31023610	8170	4091	4079	5893	2952	2941	9345	4678	4667	5883	2950	2933	10516	5267	5249	8818	4418	4400	6147	3086	3061	8968	4491	4477	8135	4081	4054	8038	4026	4012	8003	4015	3988	7487	3766	3721	6314	3159	3155	4387	2196	2191	7080	3542
AMPL90420	ASXL1	Exon 13	chr20	31023550	31023788	5715	2859	2856	4074	2039	2035	6200	3108	3092	3905	1957	1948	7286	3648	3638	5861	2931	2930	4178	2094	2084	5907	2955	2952	6272	3142	3130	6221	3116	3105	6089	3054	3035	6028	3023	3005	3902	1951	1951	2527	1265	1262	3973	1986
AMPL90421	ASXL1	Exon 13	chr20	31023727	31023979	8261	4134	4127	6133	3074	3059	9166	4593	4573	6381	3199	3182	10465	5245	5220	8275	4142	4133	5606	2808	2798	7250	3636	3614	8037	4027	4010	10513	5271	5242	8294	4160	4134	8907	4464	4443	5272	2637	2635	3645	1822	1823	5665	2832
AMPL90422	ASXL1	Exon 13	chr20	31023918	31024184	6564	3284	3280	4998	2500	2498	7922	3962	3960	4840	2425	2415	8662	4342	4320	7445	3725	3720	5069	2545	2524	7356	3684	3672	6394	3209	3185	6371	3196	3175	6584	3299	3285	6001	3007	2994	4888	2443	2445	3573	1786	1787	5294	2648
AMPL90423	ASXL1	Exon 13	chr20	31024124	31024350	8023	4013	4010	6107	3058	3049	9104	4557	4547	5786	2896	2890	10433	5225	5208	8155	4083	4072	6601	3310	3291	8640	4328	4312	7994	4007	3987	9242	4628	4614	8612	4320	4292	8845	4432	4413	6180	3092	3088	4431	2217	2214	6907	3457
AMPL90424	ASXL1	Exon 13	chr20	31024290	31024556	3961	1982	1979	2893	1448	1445	4640	2325	2315	3009	1509	1500	5467	2740	2727	4435	2221	2214	2871	1438	1433	4083	2046	2037	4091	2054	2037	4801	2409	2392	4032	2024	2008	4130	2071	2059	2758	1379	1379	1772	887	885	2910	1455
AMPL90425	ASXL1	Exon 13	chr20	31024496	31024667	7624	3818	3806	5171	2590	2581	6674	3342	3332	4756	2382	2374	8157	4086	4071	7139	3576	3563	4547	2279	2268	6466	3235	3231	7625	3828	3797	5986	3001	2985	6692	3356	3336	5939	2979	2960	3622	1813	1809	2648	1325	1323	4183	2093
AMPL90426	ASXL1	Exon 13	chr20	31024607	31024872	6548	3279	3269	4974	2492	2482	8017	4017	4000	5056	2538	2518	8807	4414	4393	6944	3479	3465	5362	2696	2666	7166	3592	3574	6812	3417	3395	7651	3834	3817	7001	3513	3488	7366	3698	3668	5617	2814	2803	3663	1833	1830	6430	3215
AMPL90427	ASXL1	Exon 13	chr20	31024812	31024992	8677	4344	4333	5768	2893	2875	8678	4347	4331	6053	3033	3020	10659	5344	5315	8338	4174	4164	5633	2829	2804	7864	3941	3923	9369	4700	4669	9765	4893	4872	8418	4228	4190	8847	4440	4407	4035	2021	2014	2688	1347	1341	4483	2241
AMPL90428	ASXL1	Exon 13	chr20	31024932	31025133	7367	3689	3678	4730	2375	2355	6794	3404	3390	4747	2380	2367	7856	3936	3920	6900	3454	3446	4692	2351	2341	6846	3434	3412	7538	3785	3753	6117	3065	3052	6426	3225	3201	5822	2922	2900	3361	1681	1680	2410	1207	1203	3989	1997
AMPL90429	ASXL1	Exon 13	chr20	31025073	31025256	9587	4791	4796	7361	3688	3673	11261	5638	5623	7595	3808	3787	12978	6502	6476	10212	5109	5103	7934	3980	3954	10373	5201	5172	9797	4911	4886	11230	5631	5599	10551	5291	5260	10875	5458	5417	7473	3738	3735	4962	2483	2479	8540	4271
AMPL317545	RUNX1	Exon 9	chr21	36164263	36164539	3592	1811	1781	2240	1127	1113	3396	1720	1676	2334	1191	1143	3744	1895	1849	3156	1591	1565	1948	986	962	2634	1339	1295	4184	2128	2056	3744	1907	1837	3205	1632	1573	3517	1780	1737	1530	767	763	1008	508	500	1679	843
AMPL89657	RUNX1	Exon 9	chr21	36164427	36164674	2441	1242	1199	1594	808	786	2187	1112	1075	1439	738	701	2311	1175	1136	2112	1083	1029	1391	721	670	1855	957	898	2931	1509	1422	2063	1053	1010	1811	936	875	1892	970	922	1042	527	515	712	360	352	1229	623
AMPL89658	RUNX1	Exon 9	chr21	36164612	36164785	5602	2804	2798	3622	1820	1802	4915	2468	2447	3549	1787	1762	5927	2974	2953	4882	2446	2436	3248	1632	1616	4450	2239	2211	6247	3147	3100	5465	2748	2717	5041	2537	2504	5382	2712	2670	2623	1315	1308	1689	846	843	3121	1561
AMPL89659	RUNX1	Exon 9	chr21	36164644	36164907	4983	2500	2483	4333	2179	2154	6184	3105	3079	5869	2963	2906	7303	3670	3633	6398	3217	3181	3730	1885	1845	4316	2173	2143	6027	3038	2989	6615	3330	3285	5353	2694	2659	6006	3027	2979	3435	1724	1711	2749	1376	1373	3529	1769
AMPL89660	RUNX1	Exon 9	chr21	36164761	36164944	7624	3816	3808	5761	2892	2869	7452	3743	3709	5687	2859	2828	9024	4529	4495	7386	3706	3680	4820	2423	2397	6541	3285	3256	7343	3690	3653	6355	3189	3166	6377	3211	3166	6274	3152	3122	4049	2031	2018	3204	1608	1596	4729	2364
AMPL89671	RUNX1	Exon 8	chr21	36171566	36171835	6620	3319	3301	5187	2603	2584	7617	3819	3798	5282	2650	2632	9612	4825	4787	7435	3726	3709	5616	2820	2796	6926	3475	3451	6940	3479	3461	7588	3802	3786	7728	3881	3847	7783	3905	3878	5814	2913	2901	4313	2156	2157	6654	3331
AMPL89664	RUNX1	Exon 5	chr21	36193836	36194110	5527	2767	2760	4164	2086	2078	5981	2995	2986	3955	1986	1969	7177	3598	3579	6056	3037	3019	4002	2008	1994	5669	2845	2824	6051	3037	3014	6582	3300	3282	5950	2990	2960	6087	3057	3030	3316	1661	1655	2281	1140	1141	3821	1911
AMPL89665	RUNX1	Exon 7	chr21	36206681	36206910	7729	3874	3855	5678	2850	2828	7382	3700	3682	5070	2547	2523	9022	4526	4496	7662	3846	3816	5569	2799	2770	8025	4032	3993	7220	3626	3594	6802	3420	3382	6892	3467	3425	6583	3313	3270	4496	2250	2246	3640	1822	1818	5731	2868
AMPL89666	RUNX1	Exon 7	chr21	36206860	36206985	8436	4262	4174	6297	3174	3123	9137	4611	4526	6904	3501	3403	11263	5682	5581	8419	4252	4167	6486	3278	3208	8644	4378	4266	7591	3852	3739	8369	4248	4121	8257	4172	4085	9070	4595	4475	6183	3107	3076	4740	2386	2354	6822	3433
AMPL89670	RUNX1	Exon 6	chr21	36231691	36231961	6391	3198	3193	5050	2531	2519	7045	3534	3511	5106	2564	2542	7956	3987	3969	7005	3510	3495	4810	2415	2395	6370	3189	3181	6492	3263	3229	7077	3550	3527	6537	3288	3249	6975	3504	3471	4259	2134	2125	3344	1673	1671	4898	2451
AMPL89674	RUNX1	Exon 5	chr21	36252796	36253068	7627	3819	3808	5983	2994	2989	8844	4428	4416	6129	3072	3057	10299	5160	5139	8641	4328	4313	5176	2595	2581	7924	3971	3953	7395	3704	3691	7265	3640	3625	7513	3768	3745	7499	3760	3739	6039	3020	3019	4618	2309	2309	7154	3577
AMPL317555	RUNX1	Exon 1	chr21	36258905	36259189	4114	2073	2041	3079	1558	1521	4305	2175	2130	2981	1514	1467	5204	2633	2571	4196	2131	2065	2785	1414	1371	3585	1827	1758	4346	2204	2142	3929	1997	1932	3946	2018	1928	4424	2257	2167	2733	1379	1354	2055	1042	1013	2697	1358
AMPL89662	RUNX1	Exon 1	chr21	36259126	36259402	5948	2977	2971	4470	2246	2224	6800	3412	3388	4808	2417	2391	8647	4333	4314	7140	3582	3558	4142	2085	2057	5948	2988	2960	6093	3064	3029	7844	3941	3903	7049	3546	3503	7091	3566	3525	4737	2373	2364	3247	1626	1621	5428	2714
AMPL89663	RUNX1	Exon 1	chr21	36259317	36259451	9778	4895	4883	6979	3498	3481	10747	5386	5361	7135	3583	3552	12908	6472	6436	11157	5593	5564	6904	3467	3437	9894	4965	4929	9403	4721	4682	9025	4527	4498	9626	4841	4785	9467	4750	4717	4911	2461	2450	3100	1549	1551	7549	3778
AMPL89668	RUNX1	Exon 3	chr21	36264989	36265262	5603	2802	2801	4207	2108	2099	6475	3240	3235	4601	2302	2299	8181	4095	4086	6264	3132	3132	4532	2270	2262	5854	2929	2925	5745	2874	2871	6144	3074	3070	6508	3257	3251	6539	3274	3265	4560	2279	2281	3010	1506	1504	5507	2753
AMPL89669	RUNX1	Exon 3	chr21	36265211	36265363	6940	3489	3451	4908	2465	2443	8146	4097	4049	5603	2823	2780	9610	4859	4751	8050	4057	3993	4973	2505	2468	6952	3495	3457	7579	3819	3760	9136	4602	4534	7848	3962	3886	8249	4161	4088	4389	2205	2184	2867	1441	1426	5109	2565
AMPL89667	RUNX1	Exon 2	chr21	36421010	36421288	5979	2993	2986	4200	2104	2096	7004	3504	3500	4446	2224	2222	8062	4035	4027	6869	3440	3429	4491	2249	2242	7156	3588	3568	5593	2800	2793	5695	2854	2841	5800	2905	2895	5696	2852	2844	4878	2438	2440	3771	1885	1886	5351	2675
AMPL89822	U2AF1	Exon 6	chr21	44514676	44514947	6122	3066	3056	4552	2283	2269	7047	3531	3516	4498	2258	2240	8770	4398	4372	6599	3305	3294	4481	2248	2233	5960	2991	2969	6694	3361	3333	6811	3419	3392	7054	3542	3512	7062	3541	3521	4429	2216	2213	2883	1443	1440	4670	2336
AMPL89820	U2AF1	Exon 2	chr21	44524311	44524583	5198	2604	2594	3556	1783	1773	5797	2904	2893	3791	1900	1891	7370	3689	3681	6140	3072	3068	3493	1754	1739	5000	2507	2493	5664	2838	2826	6500	3261	3239	6311	3166	3145	6275	3146	3129	2825	1411	1414	2049	1026	1023	3149	1576
[truncated: 28 more columns]
